# Supplementary material for: Associations of blood lipids and LDL cholesterol lowering drug-targets with colorectal cancer risk: a Mendelian randomisation study
Source: Br J Cancer. 2024 Nov 23;132(1):103–10. doi: 10.1038/s41416-024-02900-7 (PMC11723917; doi:10.1038/s41416-024-02900-7)
Supplement: Supplementary file 2 — Additional File 2. Supplementary Tables [file 41416_2024_2900_MOESM2_ESM.xlsx]

## Sheet: Table of contents
	List of supplementary tables
	Table S1	Summary of IVs and power calculation
	Table S2	Summary information for IVs of LDL, used in GLGC2021-UVMR
	Table S3	Summary information for IVs of HDL, used in GLGC2021-UVMR
	Table S4	Summary information for IVs of triglycerides, used in GLGC2021-UVMR
	Table S5	Summary information for IVs of drug-target analyses
	Table S6	UVMR estimates for the associations between lipids and the risk of colorectal cancer and its subsites, using lipids data from GLGC-2021
	Table S7	MVMR estimates additionally accounting for BMI, using lipids data from GLGC-2021
	Table S8	MVMR estimates additionally accounting for diabetes, using lipids data from GLGC-2021
	Table S9	MVMR estimates for the associations between lipids and the risk of colorectal cancer and its subsites, in sex-combined and sex-stratified analyses, using lipids data from UKB
	Table S10	UVMR estimates for the associations between lipids and the risk of colorectal cancer and its subsites, using lipids data from UKB
	Table S11	MVMR estimates for the associations between lipids and the risk of colorectal cancer and its subsites, using lipids data from GLGC-2013
	Table S12	Colocalization results

## Sheet: Table S1. SNP summary and power
	Supplementary Table 1: Summary of IVs and power calculation
			Number of SNPs			% variance explained	Overall F-statistics	Power (%) for OR=1.10 or 0.9						Minimum detectable odds ratio at 80% power
	Dataset	Exposure	UVMR	MVMR	Drug-target MR	R2 (%) from sum of SNPs in this study		Colorectal	Colon	Proximal colon	Distal colon	Rectal	Early-onset CRC	Colorectal	Colon	Proximal colon	Distal colon	Rectal	Early-onset CRC
	GLGC-2021	Total Cholesterol	327	/	/	7.6	331	100	100	100	100	100	100	1.02	1.02	1.03	1.03	1.03	1.04
	GLGC-2021	LDL	313	492	/	7.3	308	100	98	84	87	88	54	1.06	1.07	1.09	1.09	1.09	1.14
	GLGC-2021	HDL	285	492	/	7.2	338	100	98	84	87	88	53	1.06	1.07	1.1	1.09	1.09	1.14
	GLGC-2021	Triglycerides	297	492	/	6	268	99	96	77	80	81	46	1.07	1.08	1.1	1.1	1.1	1.15
	GLGC-2021	HMGCR drug-target †	/	/	27	0.62	284	27	22	14	15	15	9	1.22	1.24	1.33	1.32	1.31	1.47
	GLGC-2021	NPC1L1 drug-target †	/	/	9	0.16	219	10	9	7	7	7	6	1.47	1.5	1.67	1.64	1.63	1.94
	GLGC-2021	PCSK9 drug-target †	/	/	41	1.74	532	61	50	31	33	33	17	1.13	1.14	1.2	1.19	1.19	1.28
	* Estimated for a 1 SD change in exposure, using R2 estimated in this study and assuming a 5% type 1 error
	† The overall R2, F-statistics, and power for the drug-targets may be inflated due to weak correlations between SNPs.

## Sheet: Table S2.SNPinfo_UVMR_LDL
	Supplementary Table 2: Summary information for IVs of LDL, used in GLGC2021-UVMR
	SNPs	Chr	Position	Effect allele	Other allele	Association with LDL					Association with CRC			Association with colon			Association with proximal			Association with distal			Association with rectal
						EAF	Beta	SE	R2	F-statistic	EAF	Beta	SE	EAF	Beta	SE	EAF	Beta	SE	EAF	Beta	SE	EAF	Beta	SE
	rs1123571	1	2326009	a	g	0.469	-0.0109643	0.00142323	4.95926e-05	59.3	0.4403	0.0066	0.009	0.4396	0.0034	0.0109	0.438	-0.0061	0.0141	0.4378	0.006	0.0144	0.4376	0.0011	0.0141
	rs1497406	1	16505320	a	g	0.416	-0.0136287	0.00141025	7.62006e-05	93.4	0.4128	-0.0165	0.0089	0.4131	-0.0191	0.0107	0.4134	-0.0031	0.0138	0.412	-0.0431	0.0142	0.4129	-0.0081	0.0138
	rs10903129	1	25768937	a	g	0.452	-0.0258481	0.00138909	0.000281142	346.3	0.4685	-0.0082	0.0088	0.4681	-0.0186	0.0106	0.4702	-0.015	0.0137	0.4708	-0.0192	0.0139	0.4708	0.0105	0.0137
	rs12094989	1	26848386	t	c	0.215	-0.0129269	0.00169858	4.72491e-05	57.9	0.2361	0.0021	0.0106	0.235	-0.001	0.0129	0.237	-0.0103	0.0167	0.2378	0.013	0.0169	0.2385	0.008	0.0166
	rs114165349	1	27021913	c	g	0.0233	0.0835384	0.00462313	0.000265162	326.5	0.0229	-0.0317	0.03	0.023	-0.0162	0.0363	0.023	0.0044	0.0472	0.0232	0.0165	0.0476	0.023	-0.0105	0.0464
	rs8681	1	45468606	a	g	0.256	-0.0112195	0.00159831	4.01035e-05	49.3	0.2497	0.0188	0.0101	0.2485	0.0196	0.0122	0.2482	0.0146	0.0158	0.2483	0.0222	0.016	0.2493	0.0383	0.0158
	rs11591147	1	55505647	t	g	0.0163	-0.433696	0.005426	0.00519072	6388.7	0.0149	0.018	0.037	0.0149	0.0176	0.044	0.0147	-0.0102	0.0574	0.0146	0.0169	0.0585	0.0147	0.0419	0.0561
	rs693668	1	55521109	g	a	0.359	-0.0564582	0.00146234	0.00122968	1490.6	0.3576	0.0003	0.0091	0.3578	0.0049	0.0111	0.3582	0.0014	0.0143	0.3582	0.0098	0.0146	0.3578	-0.0048	0.0143
	rs11206517	1	55526428	g	t	0.0371	0.0888589	0.00371072	0.000465527	573.4	0.0383	0.0366	0.0229	0.0377	0.0338	0.028	0.038	0.0654	0.0359	0.0381	0.0168	0.0371	0.0381	0.0227	0.0362
	rs80098465	1	56323794	a	g	0.0337	-0.0363822	0.00389864	7.07253e-05	87.1	0.0407	-0.004	0.0224	0.0407	0.0058	0.0266	0.041	0.0161	0.0343	0.0408	0.0218	0.0346	0.0408	0.0105	0.0342
	rs7534572	1	62999675	c	g	0.329	-0.0428825	0.00154102	0.00065117	774.4	0.3219	-0.0181	0.0094	0.3214	-0.0168	0.0113	0.3193	-0.0166	0.0147	0.3197	-0.0203	0.015	0.3205	-0.0074	0.0146
	rs2391159	1	92971951	t	c	0.207	-0.0234181	0.00171891	0.000150729	185.6	0.1956	0.0353	0.011	0.1959	0.0422	0.0132	0.1944	0.0384	0.0171	0.1945	0.0431	0.0174	0.1939	0.0365	0.017
	rs35271870	1	109776285	c	t	0.0836	-0.11706	0.00251606	0.00175508	2164.6	0.079	-0.0039	0.0164	0.0792	0.0072	0.0194	0.0786	0.0198	0.025	0.0782	0.0012	0.0256	0.0782	-0.0399	0.0254
	rs141521383	1	109819683	c	g	0.0225	0.0374433	0.00500837	4.56245e-05	55.9	0.021	0.0531	0.0335	0.021	0.0499	0.0399	0.0205	0.0314	0.0522	0.0206	0.0627	0.0536	0.0208	0.0634	0.0522
	rs35358959	1	109824250	a	g	0.0812	-0.105083	0.00255489	0.00137229	1691.7	0.0768	0.0121	0.0166	0.0768	0.0121	0.0201	0.0764	0.0168	0.0261	0.0763	-0.0062	0.0267	0.0761	-0.002	0.0259
	rs17036094	1	109834940	c	a	0.0117	-0.114341	0.00641661	0.000258577	317.5	0.0126	0.0367	0.0406	0.0124	0.037	0.0483	0.0123	0.0746	0.0621	0.0122	0.0178	0.0655	0.0121	0.005	0.0645
	rs61798348	1	110109893	t	a	0.0194	-0.0344506	0.00518045	3.60994e-05	44.2	0.0199	0.0005	0.0331	0.0201	-0.0362	0.0394	0.0201	0.001	0.0508	0.02	-0.0653	0.0523	0.0199	0.0221	0.0499
	rs267733	1	150958836	g	a	0.156	-0.0187116	0.00190325	7.85574e-05	96.7	0.1519	-0.0018	0.0121	0.1524	-0.0042	0.0146	0.152	-0.001	0.0188	0.1512	-0.0102	0.0193	0.1514	-0.0096	0.0189
	rs4390169	1	155106054	a	g	0.485	0.0119697	0.00138496	6.07016e-05	74.7	0.4847	-0.0208	0.0088	0.4836	-0.0224	0.0106	0.4847	-0.0288	0.0137	0.4846	-0.0212	0.014	0.4859	-0.0108	0.0137
	rs115383270	1	161531340	a	g	0.0734	0.0193347	0.00274973	4.14912e-05	49.4	0.08	0.002	0.0172	0.0805	0.0076	0.0204	0.0807	0.0077	0.0265	0.0806	-0.0057	0.0269	0.0799	-0.0046	0.0266
	rs6682862	1	177938437	a	g	0.164	-0.0137009	0.00188331	4.2982e-05	52.9	0.1673	0.0152	0.0118	0.1665	0.0221	0.0145	0.1665	0.0213	0.0188	0.1668	0.0249	0.0192	0.1673	0.0139	0.0188
	rs1689801	1	182165484	a	g	0.325	0.0144266	0.00147894	7.73273e-05	95.2	0.3353	-0.0072	0.0093	0.3361	-0.0029	0.0112	0.3364	-0.0025	0.0145	0.3359	-0.0065	0.0147	0.3355	-0.0331	0.0145
	rs2296288	1	183072590	t	c	0.437	-0.0113161	0.00140604	5.26405e-05	64.8	0.4491	0.0659	0.0089	0.4473	0.0507	0.0108	0.4475	0.0382	0.0139	0.4474	0.0536	0.0141	0.4471	0.0889	0.0138
	rs1434282	1	199010721	c	t	0.277	-0.0109297	0.00157384	3.95083e-05	48.2	0.2793	0.0008	0.0097	0.2792	-0.0148	0.0118	0.2792	-0.0293	0.0153	0.2797	-0.0035	0.0155	0.2791	0.0217	0.0151
	rs2642438	1	220970028	a	g	0.294	-0.0268921	0.00152599	0.000254904	310.6	0.2897	0.0087	0.0096	0.29	-0.0013	0.0116	0.2894	-0.0098	0.015	0.2894	0.0174	0.0152	0.2897	0.0293	0.0149
	rs12138866	1	224432260	g	a	0.0396	-0.0240069	0.00365594	3.58892e-05	43.1	0.0374	0.0353	0.0237	0.0373	0.015	0.0284	0.0372	0.0001	0.0371	0.0367	0.016	0.0376	0.0369	0.0569	0.0365
	rs7544869	1	234734290	a	t	0.453	-0.0122329	0.00141112	6.16972e-05	75.2	0.4676	0.0023	0.009	0.4669	0.0026	0.0109	0.4685	0.0032	0.0141	0.4691	-0.0037	0.0143	0.4689	-0.0074	0.0141
	rs553427	1	234852760	c	t	0.473	-0.0403134	0.00140727	0.000667902	820.6	0.4663	-0.0304	0.0088	0.4685	-0.0213	0.0106	0.4676	-0.0194	0.0137	0.4676	-0.0268	0.0139	0.4669	-0.0396	0.0136
	rs10910522	1	235011725	a	g	0.429	-0.0119292	0.00142231	5.87176e-05	70.3	0.4494	0.0076	0.009	0.449	0.012	0.0109	0.4502	-0.0006	0.0141	0.4512	0.0202	0.0143	0.4508	0.0031	0.0141
	rs7512010	1	235111050	a	t	0.193	-0.0182638	0.00179491	8.63927e-05	103.5	0.2006	-0.0343	0.0111	0.2004	-0.0406	0.0135	0.2008	-0.0242	0.0174	0.2007	-0.0583	0.0178	0.2007	-0.04	0.0174
	rs3935011	1	246891269	c	t	0.48	0.00893719	0.00140019	3.32376e-05	40.7	0.4928	-0.0044	0.0088	0.4936	-0.0045	0.0106	0.4939	0.0081	0.0137	0.4931	-0.0145	0.0139	0.493	0.0022	0.0137
	rs3820897	2	3642361	t	c	0.192	0.0159195	0.00176923	6.66406e-05	81	0.2095	-0.0345	0.0112	0.209	-0.0385	0.0137	0.2114	-0.0495	0.0178	0.2119	-0.0291	0.0181	0.2118	-0.0505	0.0178
	rs67269656	2	8720038	t	c	0.265	-0.0103803	0.00157377	3.54974e-05	43.5	0.2664	0.0205	0.01	0.2655	0.0258	0.0122	0.2659	0.0254	0.0158	0.2664	0.0306	0.0161	0.2671	0.0129	0.0159
	rs4465730	2	20529108	a	g	0.219	0.0146047	0.00167914	6.20639e-05	75.7	0.2167	0.0062	0.0106	0.2173	0.0111	0.0126	0.2166	0.0064	0.0164	0.2161	0.0081	0.0166	0.2155	-0.0078	0.0164
	rs77370158	2	21023265	g	a	0.0767	0.0298349	0.00268623	0.000100186	123.4	0.0724	0.0084	0.0172	0.0728	0.0226	0.0205	0.072	0.0205	0.0265	0.0719	0.0226	0.027	0.0718	0.0081	0.0265
	rs115692156	2	21077208	g	a	0.01	-0.0749001	0.00737057	8.53358e-05	103.3	0.0088	0.0068	0.0522	0.009	0.0703	0.0612	0.009	0.0497	0.0784	0.009	0.112	0.0799	0.0089	-0.1135	0.0838
	rs62122481	2	21216815	a	c	0.359	0.0705091	0.00145513	0.00190338	2347.9	0.3297	0.0021	0.0094	0.3309	0.0072	0.0112	0.3281	-0.0049	0.0146	0.3278	0.0126	0.0148	0.3283	0.009	0.0145
	rs12720796	2	21261998	c	a	0.0211	0.0692146	0.0049208	0.000160835	197.8	0.0169	-0.0005	0.0342	0.0169	-0.0441	0.0417	0.0169	-0.0808	0.054	0.0167	-0.0258	0.0553	0.0169	0.0502	0.0517
	rs72902579	2	21276008	c	t	0.0379	-0.0974863	0.0036918	0.000579672	697.3	0.036	0.0319	0.0236	0.0359	0.0338	0.028	0.0355	0.0405	0.0365	0.0353	0.0279	0.0368	0.0355	0.0269	0.0361
	rs11891554	2	27613617	a	g	0.0529	-0.0234185	0.00317443	4.41997e-05	54.4	0.049	0.0072	0.0206	0.0488	0.0005	0.0246	0.0487	-0.0086	0.032	0.0486	0.0048	0.0323	0.0487	0.036	0.0314
	rs112925553	2	43875476	c	t	0.0339	-0.0265329	0.00409461	3.42066e-05	42	0.034	0.0023	0.0256	0.0341	-0.0115	0.0305	0.0339	-0.0085	0.0393	0.0337	-0.0118	0.0406	0.0336	-0.0034	0.0396
	rs76710528	2	43962757	c	t	0.0681	0.0330586	0.00281031	0.000112382	138.4	0.0733	0.0258	0.0169	0.0735	0.0088	0.0202	0.0737	0.0069	0.026	0.0738	0.0294	0.0262	0.0732	0.042	0.0259
	rs4299376	2	44072576	g	t	0.309	0.0700085	0.00150787	0.00177019	2155.6	0.3048	-0.0014	0.0096	0.3056	-0.0034	0.0114	0.3042	-0.0198	0.0149	0.3045	0.012	0.015	0.3038	-0.0018	0.0148
	rs6709904	2	44080324	g	a	0.109	-0.0472382	0.00220718	0.000371877	458	0.1114	-0.0121	0.014	0.1113	-0.0124	0.0166	0.1111	-0.0089	0.0214	0.1113	-0.0247	0.0219	0.1111	-0.0337	0.0216
	rs4671050	2	62988169	t	g	0.32	-0.0223969	0.0015036	0.0001803	221.9	0.3317	-0.0011	0.0093	0.3317	-0.0076	0.0112	0.3328	-0.021	0.0146	0.3329	0.0107	0.0147	0.3321	0.0047	0.0145
	rs954680	2	64913045	c	g	0.298	-0.0123572	0.0015382	5.28727e-05	64.5	0.2987	0.0051	0.0096	0.2984	0.0149	0.0115	0.298	0.0309	0.0148	0.2971	-0.003	0.0151	0.2971	-0.0054	0.0149
	rs2232748	2	85824084	c	g	0.351	-0.00947648	0.00145968	3.4232e-05	42.1	0.3494	0.0043	0.0092	0.3487	0.0093	0.0111	0.3473	-0.0074	0.0144	0.348	0.0223	0.0146	0.348	0.0059	0.0144
	rs2970901	2	88428834	t	g	0.459	0.00969091	0.00140968	3.83825e-05	47.3	0.4449	-0.0021	0.0088	0.4454	-0.0022	0.0106	0.4456	0.0201	0.0138	0.4452	-0.0217	0.014	0.4449	0.0068	0.0137
	rs113313551	2	101662338	g	c	0.148	-0.0127	0.00195157	3.43962e-05	42.3	0.1416	-0.0104	0.0126	0.1421	-0.0144	0.0149	0.1412	-0.0033	0.0193	0.1414	-0.0313	0.0198	0.1411	-0.0156	0.0193
	rs1992172	2	109093836	g	a	0.194	0.019503	0.00175889	9.98463e-05	122.9	0.1808	-0.0104	0.0113	0.1803	-0.0117	0.0136	0.1801	0.0039	0.0175	0.1799	-0.0332	0.018	0.1805	-0.0033	0.0175
	rs150474434	2	118845121	a	g	0.0949	-0.0423421	0.00238341	0.000256281	315.6	0.0907	-0.0058	0.0153	0.0913	-0.0167	0.0182	0.0906	-0.0264	0.0237	0.0903	-0.0152	0.024	0.0901	0.004	0.0235
	rs17050272	2	121306440	a	g	0.421	-0.0228383	0.00144725	0.000209845	249	0.4203	-0.0097	0.0089	0.4217	-0.0026	0.0108	0.4221	0.0097	0.014	0.422	-0.0175	0.0143	0.4207	-0.0113	0.014
	rs1375131	2	135954797	c	t	0.313	0.0195868	0.00172675	0.000118327	128.7	0.443	0.0398	0.0102	0.4406	0.0377	0.0123	0.4499	0.0363	0.016	0.4503	0.0522	0.0162	0.4475	0.0619	0.0159
	rs12614487	2	158434569	t	c	0.074	-0.026633	0.0026376	8.28015e-05	102	0.0826	-0.0058	0.0164	0.0823	0.0157	0.0205	0.0828	0.003	0.0266	0.0832	0.0256	0.0269	0.0831	-0.0376	0.027
	rs10184004	2	165508389	t	c	0.413	-0.0104874	0.00140997	4.49343e-05	55.3	0.3964	0.0075	0.009	0.3959	0.0087	0.0108	0.3948	0.0059	0.0139	0.3943	0.0108	0.0142	0.3939	0.0059	0.0139
	rs10184673	2	169827796	g	a	0.405	0.0220445	0.00142603	0.000194063	239	0.4132	-0.0048	0.0089	0.413	0.0003	0.0107	0.4145	-0.0078	0.0139	0.4151	0.0144	0.0141	0.4148	-0.0186	0.0139
	rs12693968	2	203302627	a	g	0.258	0.0212882	0.00159951	0.000143942	177.1	0.2396	-0.0144	0.0103	0.2395	-0.0126	0.0123	0.2379	-0.0149	0.0159	0.2384	-0.0187	0.0162	0.2378	-0.0251	0.0159
	rs3814365	2	204305093	t	c	0.443	-0.0137336	0.00141565	7.69978e-05	94.1	0.4431	0.0088	0.0089	0.4412	0.0052	0.0107	0.4414	0.0016	0.0139	0.4415	0.0161	0.0141	0.4427	0.0244	0.0139
	rs1250259	2	216300482	t	a	0.264	-0.0176512	0.00159409	9.96359e-05	122.6	0.2469	-0.0147	0.0102	0.2475	-0.0207	0.0122	0.2467	-0.0156	0.0158	0.2461	-0.0223	0.0161	0.2456	-0.012	0.0157
	rs78058190	2	219699999	a	g	0.0524	0.0239644	0.00360947	3.67384e-05	44.1	0.0468	0.051	0.0277	0.0476	0.0731	0.0329	0.0471	0.0535	0.0432	0.0474	0.084	0.0439	0.0468	0.0623	0.0435
	rs6431630	2	234677386	a	g	0.105	0.0241194	0.00225665	9.28341e-05	114.2	0.1057	0.0169	0.0142	0.1048	-0.0099	0.0171	0.1046	-0.0063	0.0221	0.1045	-0.0161	0.0227	0.1052	0.0401	0.0219
	rs13076933	3	12327431	g	t	0.257	-0.0245071	0.00159894	0.000190781	234.9	0.2526	0.0003	0.0102	0.2534	0.0035	0.0121	0.2528	0.0001	0.0157	0.2523	-0.0016	0.016	0.252	-0.0008	0.0157
	rs79644791	3	12376427	g	a	0.0268	-0.0370537	0.00428697	6.06721e-05	74.7	0.0394	0.0211	0.0234	0.0391	-0.0048	0.031	0.04	-0.0202	0.0404	0.0402	0.025	0.0404	0.0402	-0.0043	0.0402
	rs6792725	3	24520283	a	g	0.319	0.015304	0.00156248	7.9123e-05	95.9	0.3218	0.0037	0.0098	0.322	0.0028	0.0118	0.3227	-0.009	0.0153	0.3226	0.0041	0.0155	0.3225	-0.0016	0.0153
	rs9837622	3	32514647	a	t	0.073	-0.0370846	0.00270523	0.000152604	187.9	0.0749	-0.0169	0.0169	0.0748	-0.0144	0.0203	0.0748	-0.0034	0.0264	0.075	-0.0141	0.0267	0.0745	-0.0287	0.0264
	rs71311871	3	58420613	g	a	0.0814	-0.0379602	0.00252076	0.000184147	226.8	0.0838	0.0192	0.0157	0.0837	0.0042	0.0188	0.0835	-0.0082	0.0243	0.0835	0.0178	0.0245	0.0832	0.0278	0.0242
	rs55921103	3	69810294	g	t	0.359	-0.0126185	0.00147847	5.97635e-05	72.8	0.3664	-0.0002	0.0092	0.365	-0.0015	0.0111	0.3664	-0.0101	0.0144	0.3657	0.0129	0.0146	0.3663	-0.0009	0.0144
	rs9837149	3	122230845	c	g	0.153	0.0188877	0.0019215	7.84682e-05	96.6	0.1532	-0.0237	0.0124	0.1534	-0.021	0.0152	0.1536	-0.0442	0.0199	0.1538	-0.0116	0.02	0.1548	-0.0217	0.0197
	rs11719535	3	125087678	c	t	0.244	-0.0118243	0.00163478	4.28295e-05	52.3	0.2464	0.0074	0.0103	0.2454	0.002	0.0126	0.2456	0.0184	0.0163	0.2459	-0.0027	0.0166	0.2471	0.0041	0.0162
	rs55732372	3	129314270	a	g	0.0758	0.0173547	0.0026697	3.43954e-05	42.3	0.0734	0.0188	0.0176	0.0741	0.0289	0.0207	0.0737	0.0159	0.027	0.0737	0.0514	0.027	0.0733	0.0012	0.0271
	rs74341202	3	132183991	a	g	0.0497	-0.0425579	0.00322656	0.000142514	174	0.0513	-0.0142	0.0222	0.0518	-0.0268	0.0266	0.0515	-0.058	0.0351	0.0515	-0.0018	0.035	0.0512	0	0.034
	rs523118	3	135965888	t	g	0.211	-0.0144134	0.00177081	5.43542e-05	66.3	0.226	-0.0131	0.0104	0.2265	-0.0144	0.0125	0.2265	-0.0008	0.0161	0.2262	-0.0122	0.0164	0.2267	0.0018	0.0161
	rs9653945	3	142660706	a	g	0.347	-0.012963	0.00145387	6.45633e-05	79.5	0.3412	0.0175	0.0093	0.3419	0.0249	0.0111	0.3415	0.0445	0.0144	0.3401	0.0103	0.0147	0.3398	0.0109	0.0144
	rs6441313	3	160036400	a	g	0.463	0.0125638	0.00141675	6.43801e-05	78.6	0.4861	-0.0134	0.0089	0.4856	-0.0257	0.0107	0.4866	-0.0253	0.0138	0.487	-0.0312	0.0141	0.4883	-0.0037	0.0138
	rs56118251	3	171534525	g	a	0.157	0.0136844	0.00188919	4.26126e-05	52.5	0.1774	0.0337	0.0115	0.1777	0.0541	0.0137	0.1781	0.0506	0.0178	0.1776	0.0666	0.0179	0.1773	0.0188	0.0179
	rs13108218	4	3443931	a	g	0.385	0.0182714	0.00146485	0.000128233	155.6	0.4101	-0.0016	0.0091	0.41	0.0089	0.0111	0.4116	0.002	0.0143	0.4111	0.0019	0.0146	0.4113	-0.0109	0.0144
	rs4234798	4	7219933	t	g	0.39	-0.0110259	0.00141946	4.92307e-05	60.3	0.3794	-0.0117	0.009	0.3799	-0.0053	0.0109	0.3793	0.003	0.014	0.379	-0.0152	0.0143	0.379	-0.0146	0.014
	rs79623641	4	39999404	a	g	0.0677	-0.0179333	0.00282587	3.35202e-05	40.3	0.0762	-0.0325	0.0169	0.0763	-0.0254	0.021	0.0771	-0.0177	0.0272	0.0771	-0.0385	0.0277	0.0772	-0.0536	0.0273
	rs112575086	4	54429890	t	c	0.12	-0.0139398	0.0021344	3.46415e-05	42.7	0.1193	-0.0043	0.0134	0.1194	0.0058	0.0163	0.1197	0.03	0.0209	0.1193	-0.0061	0.0215	0.1192	-0.0265	0.0211
	rs146674238	4	69312382	t	a	0.0143	0.047162	0.00654042	4.28652e-05	52	0.0165	-0.025	0.0419	0.0165	-0.0601	0.0505	0.0166	-0.0643	0.0673	0.0166	-0.0118	0.0664	0.0166	0.0008	0.0638
	rs34707604	4	69491456	c	t	0.248	0.0317679	0.00186917	0.000255578	288.9	0.2416	-0.0034	0.0116	0.2431	-0.0024	0.0139	0.2423	0.0001	0.0181	0.241	-0.0125	0.0184	0.2411	-0.0137	0.0178
	rs149314105	4	69519916	t	c	0.0275	-0.0338636	0.00500413	3.82105e-05	45.8	0.0264	-0.0437	0.0338	0.0268	-0.0429	0.0409	0.0268	0.0413	0.0523	0.0267	-0.1023	0.0551	0.0269	-0.0059	0.0514
	rs72663045	4	74177397	g	t	0.0196	0.0403007	0.00503784	5.19748e-05	64	0.0229	-0.0046	0.0295	0.0229	-0.017	0.035	0.0232	-0.0341	0.0453	0.0229	-0.0246	0.0463	0.023	-0.0437	0.0462
	rs342467	4	88052219	t	c	0.399	-0.0101553	0.00141921	4.15859e-05	51.2	0.3874	-0.0123	0.009	0.3876	-0.006	0.0109	0.3875	0.0012	0.0141	0.3871	-0.0092	0.0144	0.3864	-0.0119	0.0141
	rs11499828	4	100277558	c	t	0.108	0.0165038	0.0022549	4.35056e-05	53.6	0.0932	0.0099	0.015	0.0928	-0.001	0.0181	0.0928	-0.0027	0.0234	0.0922	-0.0005	0.0239	0.0924	0.025	0.0232
	rs28497720	4	100487370	t	c	0.251	-0.0175436	0.00159642	9.80733e-05	120.8	0.2652	-0.0026	0.0099	0.2651	-0.0093	0.0119	0.2655	-0.0208	0.0154	0.2654	0.0001	0.0156	0.2652	-0.0219	0.0155
	rs17617028	4	106064683	a	g	0.217	0.0132543	0.00167534	5.08323e-05	62.6	0.2376	-0.0242	0.0105	0.2375	-0.0306	0.0128	0.2406	-0.0229	0.0165	0.2405	-0.0349	0.0168	0.2407	-0.0358	0.0166
	rs138204164	4	120123417	g	c	0.132	-0.0145038	0.00206177	4.02164e-05	49.5	0.1188	-0.0246	0.0135	0.1196	-0.0063	0.0161	0.1194	0.0031	0.0208	0.1189	-0.0077	0.0213	0.1185	-0.041	0.021
	rs41280463	4	154191226	a	g	0.167	-0.0152278	0.00185837	5.45304e-05	67.1	0.1492	0.0106	0.0125	0.1497	0.0136	0.015	0.1482	0.0084	0.0195	0.1484	0.0169	0.0198	0.1478	0.0114	0.0194
	rs116692022	4	155448758	g	a	0.013	0.0455428	0.0064595	4.06043e-05	49.7	0.0131	-0.0504	0.042	0.0133	-0.0114	0.0493	0.0134	0.0231	0.0626	0.0134	-0.0412	0.0663	0.0132	-0.1369	0.0674
	rs72701754	4	185251995	t	a	0.404	0.0091812	0.00143827	3.39155e-05	40.7	0.4066	0.0064	0.009	0.4062	0.011	0.0109	0.4064	0.0028	0.0141	0.4064	0.0211	0.0143	0.4068	-0.0064	0.0141
	rs116734477	5	52095024	t	c	0.0377	-0.0511426	0.00366166	0.000158414	195.1	0.0329	-0.0695	0.0244	0.0333	-0.0521	0.0289	0.0328	-0.0492	0.0375	0.0329	-0.0686	0.0384	0.033	-0.1	0.038
	rs3010275	5	72014761	g	t	0.21	-0.0183321	0.001703	9.41064e-05	115.9	0.1945	-0.0095	0.0111	0.1942	-0.0106	0.0133	0.1935	-0.0042	0.0172	0.1933	-0.0162	0.0176	0.1942	-0.0002	0.0173
	rs1423527	5	74602699	a	c	0.399	0.0653373	0.00141659	0.00172844	2127.3	0.4151	-0.0033	0.0089	0.4152	0.0001	0.0107	0.4164	0.011	0.0139	0.4171	-0.0052	0.0141	0.4163	-0.0006	0.0139
	rs6869845	5	122833703	c	t	0.451	-0.0167463	0.00139999	0.00011628	143.1	0.4461	0.0007	0.0088	0.446	-0.003	0.0107	0.4458	0.0017	0.0138	0.4466	-0.0067	0.0141	0.4473	0.0087	0.0138
	rs2706381	5	131810619	t	c	0.196	-0.0195199	0.00175196	0.000101103	124.1	0.2158	-0.0127	0.0109	0.2146	-0.0243	0.0133	0.2164	-0.0043	0.0172	0.2168	-0.0382	0.0176	0.2173	0.0143	0.0171
	rs13153174	5	139579421	g	c	0.214	-0.0107672	0.00168982	3.29762e-05	40.6	0.2107	-0.0133	0.0107	0.2108	-0.0255	0.013	0.2108	-0.0307	0.0169	0.2113	-0.025	0.0172	0.211	0.0103	0.0167
	rs11167778	5	141888881	t	c	0.107	0.0218031	0.00225008	7.63033e-05	93.9	0.0976	-0.0174	0.0146	0.0977	-0.017	0.0174	0.0971	-0.0285	0.0226	0.0972	-0.0052	0.0228	0.0977	-0.0102	0.0224
	rs12657266	5	156396003	c	t	0.365	-0.0353193	0.00143731	0.000491563	603.8	0.3658	0.0049	0.0091	0.3656	0.005	0.011	0.3658	0.0208	0.0142	0.3653	-0.0101	0.0145	0.3649	0.0103	0.0142
	rs13360569	5	156422887	t	c	0.43	-0.00977922	0.00140806	3.95185e-05	48.2	0.4158	0.0028	0.0089	0.4165	0.0033	0.0107	0.4152	0.0067	0.0139	0.4143	0.001	0.0141	0.4139	0.0005	0.0139
	rs112811239	5	156689921	c	t	0.216	-0.0113251	0.00169801	3.61547e-05	44.5	0.2344	0.0032	0.0104	0.2338	0.006	0.0127	0.2349	0.0258	0.0163	0.2341	-0.008	0.0167	0.2337	-0.0087	0.0164
	rs352942	5	176528386	a	g	0.252	-0.0104223	0.00163487	3.3524e-05	40.6	0.2622	0.012	0.0101	0.2618	0.0004	0.0123	0.263	0.0198	0.0159	0.2628	-0.0078	0.0162	0.2631	0.0114	0.0159
	rs147539187	6	11839042	g	c	0.0685	-0.0230509	0.00276217	5.65962e-05	69.6	0.075	0.0229	0.0169	0.0749	0.0346	0.0199	0.0749	0.0414	0.0256	0.0752	0.0286	0.0261	0.0748	-0.0312	0.0262
	rs2235215	6	16131156	c	t	0.321	-0.0318004	0.00148636	0.000371882	457.7	0.3484	-0.0046	0.0094	0.3468	-0.0059	0.0113	0.3499	-0.0057	0.0147	0.3504	-0.0002	0.0149	0.3502	0.0022	0.0146
	rs1800562	6	26093141	a	g	0.0682	-0.0571711	0.00276108	0.000348393	428.7	0.056	-0.0025	0.0189	0.0565	0.0164	0.0225	0.0552	0.0503	0.0289	0.055	-0.0269	0.0303	0.0552	-0.0314	0.0295
	rs3823376	6	29944184	t	c	0.491	0.0121551	0.00147356	5.98481e-05	68	0.4938	0.0282	0.0087	0.4932	0.0244	0.0105	0.492	0.0164	0.0136	0.4931	0.0361	0.0139	0.4938	0.0322	0.0136
	rs6689	6	32627700	g	a	0.203	0.0389564	0.0018946	0.000348903	422.8	0.211	-0.0049	0.0111	0.212	0.0127	0.0135	0.2127	0.0001	0.0175	0.213	0.0212	0.0177	0.2108	-0.026	0.0175
	rs114863007	6	34729158	a	g	0.0968	-0.0267129	0.00235203	0.000104827	129	0.0876	-0.0079	0.0155	0.0882	0.0113	0.0184	0.0873	-0.0309	0.0241	0.0879	0.0424	0.0242	0.0872	-0.0528	0.0243
	rs4714035	6	37048827	a	g	0.498	-0.0110456	0.00139643	5.10756e-05	62.6	0.5157	-0.0021	0.0089	0.5141	0.0037	0.0106	0.5161	0.0099	0.0137	0.5162	0.0025	0.014	0.5171	0.0031	0.0137
	rs17665178	6	52435243	g	c	0.302	-0.0158917	0.00156116	8.51695e-05	103.6	0.2864	0.0028	0.0099	0.2872	0.0021	0.0119	0.2865	0.0022	0.0153	0.2862	0.0079	0.0156	0.2848	0.0096	0.0153
	rs12662589	6	53509035	c	g	0.259	0.015299	0.00158398	7.57615e-05	93.3	0.247	0.0188	0.0101	0.2469	0.0167	0.0122	0.2458	0.024	0.0158	0.2456	0.0137	0.0161	0.2458	0.0216	0.0158
	rs9496567	6	100602753	a	g	0.236	-0.0209744	0.00164372	0.000132228	162.8	0.2366	-0.008	0.0105	0.238	0.0004	0.0124	0.2375	0.0026	0.0161	0.2372	-0.0095	0.0164	0.2366	-0.0119	0.0161
	rs62419249	6	101447338	a	g	0.478	0.0121051	0.00140411	6.06328e-05	74.3	0.4707	0.0117	0.0087	0.4712	0.0115	0.0106	0.469	0.0051	0.0137	0.4695	0.0244	0.0139	0.4696	-0.0028	0.0137
	rs4946713	6	106374015	a	c	0.447	-0.0112055	0.00139973	5.21584e-05	64.1	0.4497	-0.0088	0.0088	0.4504	-0.0087	0.0106	0.4509	0.0008	0.0137	0.4513	-0.0129	0.014	0.452	0.0001	0.0137
	rs1556857	6	116325559	c	t	0.407	-0.0168848	0.00140839	0.000116721	143.7	0.3914	0.0088	0.0091	0.3915	0.0018	0.0108	0.3893	0.0151	0.014	0.3892	-0.015	0.0142	0.3902	0.0179	0.0139
	rs9398815	6	127097775	c	t	0.457	-0.010412	0.00142557	4.37694e-05	53.3	0.4635	0.0001	0.009	0.4642	0.0024	0.0109	0.4645	-0.0061	0.0142	0.465	-0.0027	0.0144	0.4646	-0.0025	0.0141
	rs9399137	6	135419018	c	t	0.262	-0.0255597	0.00158355	0.0002117	260.5	0.2402	0.0077	0.0104	0.2416	0.0061	0.0125	0.2416	0.0112	0.0162	0.2415	0.0031	0.0165	0.2406	0.0022	0.0163
	rs76933614	6	139290015	c	t	0.0771	0.0231794	0.00267339	6.10559e-05	75.2	0.0667	-0.0248	0.018	0.0671	-0.0177	0.0214	0.0661	-0.0051	0.0275	0.0663	-0.0093	0.0283	0.0661	-0.0423	0.0279
	rs12208357	6	160543148	t	c	0.0696	0.0644647	0.00269768	0.000463569	571	0.0732	-0.0003	0.0168	0.0733	-0.0116	0.0201	0.0734	-0.0436	0.0262	0.0734	0.0149	0.0262	0.0732	0.0413	0.0255
	rs146534110	6	160578069	t	g	0.0115	0.0760646	0.00664093	0.000106727	131.2	0.0107	-0.0519	0.0434	0.0106	-0.062	0.0517	0.0105	-0.045	0.0664	0.0105	-0.0745	0.0682	0.0107	-0.0408	0.0659
	rs144833821	6	160813782	c	t	0.00941	-0.0498411	0.00760725	3.53086e-05	42.9	0.0079	-0.0387	0.0524	0.0079	-0.0214	0.062	0.0078	-0.0012	0.0792	0.0079	-0.0496	0.0829	0.0078	-0.1415	0.0826
	rs117733303	6	160922870	g	a	0.0176	0.145329	0.00530255	0.000610141	751.2	0.02	0.0305	0.0324	0.0198	0.0093	0.0426	0.02	-0.0139	0.0566	0.0201	0.0849	0.056	0.0204	0.0666	0.0546
	rs10455872	6	161010118	g	a	0.0694	0.113763	0.00273921	0.00140183	1724.9	0.0617	-0.0326	0.0186	0.0625	-0.0083	0.0219	0.0614	-0.0201	0.0286	0.0618	0.0148	0.0288	0.0616	-0.068	0.0287
	rs12055389	6	161091952	t	c	0.0574	-0.0277593	0.003005	6.93106e-05	85.3	0.069	-0.0181	0.0181	0.0684	-0.0376	0.0233	0.0696	-0.0463	0.0304	0.0695	-0.0336	0.0307	0.0701	-0.0024	0.0298
	rs10272002	7	1047615	g	a	0.21	-0.0223057	0.00171399	0.000138294	169.4	0.1943	-0.0058	0.0111	0.1951	-0.002	0.0135	0.1939	-0.0059	0.0174	0.194	-0.0077	0.0179	0.1943	-0.0061	0.0174
	rs55696093	7	21605973	g	a	0.211	0.0382032	0.0017054	0.000407677	501.8	0.2029	0.0006	0.0109	0.2033	0.0043	0.0132	0.2024	0.0095	0.0171	0.2023	0.0054	0.0175	0.2031	-0.0079	0.0172
	rs896311	7	25934357	g	a	0.3	-0.0165774	0.00152682	9.65696e-05	117.9	0.3091	-0.0024	0.0095	0.3082	0.0008	0.0115	0.3089	-0.0115	0.0149	0.3092	0.0105	0.0151	0.3098	0.0014	0.0149
	rs116858122	7	26031833	t	c	0.0328	0.0285809	0.00403852	4.09003e-05	50.1	0.0348	0.0529	0.0254	0.0348	0.0657	0.0299	0.0347	0.0805	0.0382	0.0346	0.0412	0.0397	0.0346	0.0135	0.0396
	rs12533280	7	36171953	t	c	0.195	0.0180348	0.00175998	8.53308e-05	105	0.2012	0.0071	0.0109	0.201	0.0127	0.0132	0.2019	0.0263	0.017	0.2022	0.0066	0.0174	0.2018	0.0138	0.017
	rs7808613	7	41746922	g	c	0.245	0.011275	0.00163494	3.88231e-05	47.6	0.2429	-0.0281	0.0103	0.2433	-0.0292	0.0125	0.2434	-0.0353	0.0163	0.244	-0.0199	0.0165	0.2444	-0.0141	0.0162
	rs17725246	7	44581986	c	t	0.195	0.0427777	0.00178857	0.0004768	572	0.1982	0	0.011	0.1973	-0.0114	0.0136	0.1982	-0.0339	0.0177	0.1986	0.0051	0.0179	0.1993	0.004	0.0175
	rs799157	7	73020301	t	c	0.0363	0.0317878	0.00387352	5.55886e-05	67.3	0.0422	-0.0566	0.0226	0.0427	-0.0503	0.0266	0.0427	-0.0383	0.0346	0.0426	-0.0738	0.0352	0.0424	-0.0615	0.035
	rs1057868	7	75615006	t	c	0.288	0.0115162	0.00152729	4.61832e-05	56.9	0.2901	0.0056	0.0096	0.2897	0.002	0.0118	0.29	0.0297	0.0152	0.2907	-0.0242	0.0156	0.2913	0.0296	0.0151
	rs1014283	7	87076587	a	c	0.183	-0.0136301	0.00179818	4.66626e-05	57.5	0.1838	-0.0093	0.0113	0.183	-0.0107	0.0138	0.1836	-0.0161	0.0179	0.184	0.0037	0.0182	0.1846	-0.0046	0.018
	rs6967728	7	97915637	a	g	0.183	-0.0179411	0.00183651	7.82965e-05	95.4	0.1761	-0.0149	0.0115	0.1765	-0.0059	0.014	0.176	-0.0224	0.0181	0.1765	0.0004	0.0184	0.176	-0.0347	0.0182
	rs564449	7	100321138	t	g	0.115	0.0267236	0.00218062	0.000123206	150.2	0.102	-0.0026	0.0145	0.1019	-0.0057	0.0174	0.1011	0.0082	0.0225	0.1007	-0.0285	0.0231	0.1008	-0.0209	0.0224
	rs1838931	7	130455588	t	c	0.312	0.0113437	0.00152716	4.51747e-05	55.2	0.3359	0.0193	0.0094	0.3361	0.0143	0.0114	0.3367	0.0105	0.0147	0.3367	0.0228	0.015	0.3363	0.0302	0.0147
	rs4374942	7	155026807	c	t	0.0808	0.0199517	0.00255281	4.96089e-05	61.1	0.0951	0.0005	0.0164	0.0943	0.0135	0.0203	0.0959	0.0233	0.0263	0.0962	0.0108	0.0266	0.0967	-0.026	0.0267
	rs2936512	8	6599005	t	c	0.326	-0.0119104	0.00148144	5.24942e-05	64.6	0.3218	0.0007	0.0093	0.3221	-0.005	0.0112	0.3218	-0.0083	0.0145	0.3217	-0.0041	0.0148	0.3219	0.0052	0.0145
	rs9987289	8	9183358	a	g	0.0918	-0.0598584	0.00239036	0.000509042	627.1	0.0812	-0.0296	0.016	0.0813	-0.0323	0.0192	0.0806	-0.0182	0.0247	0.0808	-0.0478	0.0255	0.0806	-0.0349	0.0248
	rs10108282	8	9720946	a	t	0.212	0.013887	0.0017083	5.3669e-05	66.1	0.2044	0.0149	0.011	0.2039	0.0085	0.0134	0.2036	0.0052	0.0173	0.2036	0.0124	0.0176	0.2033	0.0101	0.0174
	rs13255048	8	18276640	a	g	0.141	0.020952	0.00198805	9.0202e-05	111.1	0.1555	-0.0126	0.0124	0.155	-0.0079	0.0154	0.1565	-0.0071	0.0199	0.1569	-0.0116	0.0202	0.1576	-0.0044	0.0199
	rs151150389	8	28897171	c	t	0.0337	0.0297667	0.00382611	4.91883e-05	60.5	0.0313	0.049	0.0253	0.0311	0.0286	0.0303	0.0305	0.0749	0.0388	0.0308	-0.007	0.0406	0.0308	0.0364	0.0389
	rs117139027	8	29024943	a	g	0.0131	-0.0782787	0.00642262	0.000137373	148.5	0.0147	-0.0131	0.0468	0.0148	-0.0028	0.055	0.0147	0.0116	0.0723	0.0148	-0.04	0.0738	0.0149	-0.0136	0.0729
	rs28615248	8	55451193	c	t	0.196	0.0244134	0.00175688	0.000156912	193.1	0.1829	-0.0073	0.0114	0.1824	-0.0159	0.0139	0.1815	-0.011	0.0179	0.1818	-0.0198	0.0184	0.1827	0.0091	0.0178
	rs9297994	8	59392324	g	a	0.338	0.0355062	0.00146485	0.000477298	587.5	0.3342	-0.0176	0.0093	0.3357	-0.0057	0.0111	0.3352	-0.0035	0.0144	0.335	0.0001	0.0146	0.3334	-0.023	0.0144
	rs6992869	8	61395832	c	t	0.375	0.0102426	0.00143561	4.14288e-05	50.9	0.3961	-0.0106	0.009	0.3954	-0.0073	0.0109	0.397	0.0028	0.014	0.3965	-0.0141	0.0143	0.3962	-0.0291	0.0141
	rs62509311	8	74907295	t	a	0.279	-0.0152619	0.00156162	7.75707e-05	95.5	0.2523	0.0206	0.0102	0.253	0.0275	0.0122	0.2511	0.0186	0.0159	0.251	0.0394	0.0161	0.2513	0.0206	0.0159
	rs2737245	8	116658583	t	g	0.277	-0.0253718	0.00155136	0.000217197	267.5	0.2601	0.0013	0.01	0.2606	-0.002	0.0121	0.2591	0.0029	0.0157	0.2592	-0.0139	0.016	0.2591	-0.0074	0.0157
	rs28601761	8	126500031	g	c	0.422	-0.0649002	0.00141888	0.00171484	2092.2	0.4104	-0.0147	0.009	0.4113	-0.0197	0.0108	0.4108	-0.002	0.014	0.4099	-0.0429	0.0142	0.4093	-0.0013	0.0139
	rs11787335	8	145044104	t	c	0.355	0.0231214	0.00146651	0.000203427	248.6	0.3533	-0.0108	0.0094	0.3539	-0.0068	0.0112	0.353	-0.0147	0.0144	0.3533	0.003	0.0148	0.3527	-0.0026	0.0145
	rs3780181	9	2640759	g	a	0.0696	-0.0358747	0.0027624	0.00013697	168.7	0.0698	-0.028	0.0173	0.0695	-0.0357	0.0211	0.0697	-0.0238	0.0273	0.0698	-0.0433	0.028	0.0701	-0.038	0.0274
	rs28498684	9	16900695	a	g	0.4	0.0131553	0.00141998	7.04142e-05	85.8	0.4288	0.0102	0.0089	0.4263	0.0092	0.0107	0.4293	0.0053	0.0139	0.4291	0.011	0.0141	0.4297	0.0085	0.0139
	rs12551960	9	19267440	t	c	0.0786	0.0349877	0.00264871	0.000141696	174.5	0.0855	0.0314	0.0158	0.0854	0.0322	0.0188	0.0856	-0.0091	0.0246	0.0856	0.0678	0.0244	0.0852	0.0292	0.0242
	rs7864568	9	78212428	a	g	0.316	-0.0155516	0.00155864	8.34489e-05	99.6	0.3146	0.024	0.0095	0.3137	0.0213	0.0116	0.3143	0.0181	0.015	0.314	0.0265	0.0152	0.3146	0.0346	0.0149
	rs1571791	9	78729213	t	c	0.38	0.0138569	0.00143531	7.58543e-05	93.2	0.4009	0.0017	0.0089	0.4009	0.001	0.0108	0.4019	0.0035	0.0139	0.4014	-0.0018	0.0142	0.4014	0.0026	0.0139
	rs9410207	9	91404799	c	t	0.0656	-0.0200359	0.00282853	4.08944e-05	50.2	0.0671	0.0169	0.0177	0.0673	0.0066	0.0211	0.0673	0.0058	0.0273	0.0673	-0.0156	0.0279	0.0669	0.0197	0.0271
	rs2066714	9	107586753	c	t	0.124	0.0190072	0.00209648	6.70902e-05	82.2	0.1594	0.0154	0.0126	0.1579	0.0071	0.0156	0.1603	0.0182	0.0201	0.1613	0.0094	0.0204	0.1627	0.043	0.0199
	rs11789603	9	107647019	t	c	0.101	0.0235557	0.00232397	8.34758e-05	102.7	0.1055	-0.0293	0.0142	0.1057	-0.0405	0.0172	0.1059	-0.029	0.0222	0.1054	-0.0633	0.0228	0.1057	-0.0094	0.022
	rs2740488	9	107661742	c	a	0.261	-0.0249217	0.00158221	0.00020156	248.1	0.2661	0.0163	0.0099	0.2657	0.018	0.012	0.2647	0.0112	0.0156	0.2657	0.0255	0.0158	0.2651	0.0273	0.0155
	rs56294298	9	117133524	a	g	0.0847	-0.0183291	0.00261275	4.00574e-05	49.2	0.0802	-0.0195	0.0171	0.0812	0.0071	0.0203	0.0807	0.0352	0.0262	0.0803	-0.0111	0.0269	0.0798	-0.0516	0.0267
	rs6478851	9	131561110	a	g	0.236	-0.0131604	0.00163805	5.25695e-05	64.5	0.2463	0.0083	0.0102	0.2453	-0.0006	0.0123	0.2451	0.0178	0.016	0.2454	-0.0176	0.0163	0.2446	0.0032	0.016
	rs2519093	9	136141870	t	c	0.188	0.0724494	0.00175473	0.00138353	1704.7	0.2086	0.0132	0.0107	0.2083	0	0.0131	0.2093	-0.0153	0.017	0.2097	0.0159	0.017	0.2089	0.043	0.0167
	rs76643124	9	136356448	a	g	0.0243	-0.0289355	0.00450465	3.37202e-05	41.3	0.0314	-0.0243	0.0268	0.031	-0.0441	0.0333	0.0318	-0.0593	0.0437	0.0314	-0.0366	0.0439	0.031	0.0161	0.0412
	rs13301660	9	139340802	t	c	0.27	-0.0156411	0.00156988	8.16451e-05	99.3	0.2594	0.0046	0.01	0.2606	0.01	0.012	0.2599	0.0244	0.0155	0.2587	-0.0087	0.0159	0.2582	0.0034	0.0156
	rs7903259	10	17259642	g	c	0.416	0.0163158	0.00142246	0.000109518	131.6	0.4503	0.0126	0.0089	0.4507	0.0232	0.0107	0.4532	0.0221	0.0139	0.4532	0.0248	0.0141	0.4527	0.0117	0.0139
	rs1896995	10	65365385	c	t	0.498	-0.0121975	0.00141088	6.13236e-05	74.7	0.4961	-0.0018	0.0089	0.4958	0.0041	0.0107	0.4947	0	0.0139	0.4953	0.0035	0.0141	0.4964	-0.0146	0.0139
	rs17476364	10	71094504	c	t	0.0989	-0.0268457	0.00233191	0.00010764	132.5	0.1	-0.0066	0.0153	0.1004	-0.0047	0.0183	0.0995	-0.0266	0.0239	0.0999	0.007	0.0241	0.1	-0.0199	0.0236
	rs1870140	10	82246749	a	g	0.157	-0.0124748	0.00192407	3.42872e-05	42	0.1465	0.0096	0.0124	0.1465	0.0117	0.0149	0.1458	0.029	0.0192	0.1455	0.0111	0.0196	0.1449	0.0131	0.0192
	rs2068888	10	94839642	a	g	0.451	-0.0180327	0.00139568	0.000136792	166.9	0.4721	0.0282	0.0088	0.471	0.0298	0.0106	0.4718	0.0306	0.0137	0.4724	0.0289	0.014	0.4726	0.0219	0.0137
	rs61886346	10	96101364	t	c	0.0612	-0.0192465	0.00291427	3.54468e-05	43.6	0.0575	0.0244	0.0188	0.0576	0.011	0.0224	0.0572	0.051	0.0286	0.0566	-0.0086	0.0296	0.0569	0.0314	0.0288
	rs603424	10	102075479	a	g	0.169	0.0158621	0.0018835	5.80003e-05	70.9	0.1952	0.0067	0.0113	0.1944	0.0083	0.0134	0.1955	0.0166	0.0174	0.1953	-0.0057	0.0177	0.1946	-0.0021	0.0175
	rs2792751	10	113940329	t	c	0.281	0.023866	0.00153005	0.000197696	243.3	0.2954	-0.0109	0.0097	0.2963	-0.005	0.0117	0.2973	-0.0235	0.0153	0.2975	0.0092	0.0154	0.297	0.0014	0.0152
	rs60847460	10	113983758	t	c	0.14	-0.0181506	0.00198944	6.76508e-05	83.2	0.1533	-0.0024	0.0122	0.1524	0.0007	0.015	0.1532	-0.0036	0.0195	0.1533	-0.0035	0.0198	0.1534	0.0015	0.0194
	rs2301179	10	118404620	a	g	0.492	-0.0158997	0.00139539	0.00010573	129.8	0.5072	-0.011	0.0088	0.5076	-0.0038	0.0106	0.508	0.0012	0.0137	0.5087	-0.0121	0.0139	0.5088	-0.0212	0.0136
	rs7904973	10	124693587	g	t	0.424	-0.0209679	0.00140615	0.000181709	222.4	0.4336	0.0196	0.0088	0.4331	0.0203	0.0107	0.4333	0.0142	0.0138	0.4337	0.0342	0.014	0.4337	0.0295	0.0138
	rs7124487	11	2988323	t	c	0.186	-0.011576	0.00182058	3.28565e-05	40.4	0.2015	-0.01	0.0113	0.2023	-0.0112	0.0134	0.2023	-0.0157	0.0175	0.2018	-0.0084	0.0176	0.2015	-0.017	0.0175
	rs7108486	11	5677158	c	t	0.0244	-0.0322033	0.00457976	4.01939e-05	49.4	0.0243	0.0009	0.0291	0.0239	0.0053	0.0354	0.0241	0.0235	0.0457	0.0242	-0.0195	0.0479	0.0244	0.0129	0.0462
	rs12271333	11	5690691	c	a	0.134	0.0164797	0.00203348	5.33741e-05	65.7	0.1343	0.03	0.0128	0.1342	0.0408	0.0154	0.1333	0.0402	0.0199	0.1339	0.0468	0.0202	0.1337	0.0235	0.0201
	rs11601507	11	5701074	a	c	0.07	0.0404129	0.00317615	0.000192316	161.9	0.0754	-0.0034	0.0169	0.0754	-0.0007	0.0205	0.0755	0.0014	0.0266	0.0757	-0.0084	0.0269	0.0756	0.0106	0.0265
	rs10832956	11	18645668	t	c	0.272	-0.0208132	0.00155842	0.000145246	178.4	0.2775	0.0068	0.01	0.2755	-0.0075	0.0122	0.2772	0.026	0.0157	0.2769	-0.0359	0.0161	0.278	0.0171	0.0157
	rs61882680	11	46370636	t	c	0.0304	-0.0279637	0.00410924	3.76102e-05	46.3	0.0262	-0.0488	0.0285	0.0266	-0.0144	0.0336	0.0264	0.0441	0.0427	0.0261	-0.0756	0.0456	0.0264	-0.0769	0.0449
	rs174547	11	61570783	c	t	0.346	-0.0429432	0.00145569	0.000706779	870.3	0.3224	-0.062	0.0094	0.3234	-0.0608	0.0113	0.3234	-0.0468	0.0147	0.3229	-0.0815	0.015	0.3244	-0.0512	0.0147
	rs77631946	11	63688374	a	c	0.0931	-0.0187374	0.00246206	4.74818e-05	57.9	0.0907	-0.0252	0.017	0.0912	-0.0401	0.0204	0.0906	-0.0539	0.0266	0.0908	-0.0213	0.0269	0.0912	-0.0302	0.0263
	rs1638586	11	67174597	a	g	0.0796	-0.0195809	0.00257382	4.70414e-05	57.9	0.0926	-0.0401	0.0158	0.0909	-0.0564	0.02	0.0923	-0.0725	0.026	0.093	-0.0531	0.0263	0.0933	-0.0422	0.0256
	rs78643851	11	69706362	t	g	0.0213	0.0348153	0.00538983	3.45688e-05	41.7	0.0224	-0.0172	0.0327	0.0225	-0.0125	0.039	0.0222	0.0025	0.0502	0.0223	-0.0284	0.0524	0.0223	-0.0277	0.0497
	rs11226108	11	103870755	c	g	0.191	-0.0142732	0.00180053	5.10708e-05	62.8	0.1874	-0.0055	0.0112	0.1878	-0.0083	0.0135	0.1875	-0.0107	0.0175	0.1869	-0.0108	0.0178	0.1874	0.0076	0.0173
	rs964184	11	116648917	g	c	0.135	0.0552411	0.00201933	0.000609122	748.4	0.147	0.01	0.0124	0.1463	0.0089	0.0152	0.1467	-0.002	0.0197	0.1471	0.0076	0.0201	0.1472	0.0055	0.0197
	rs141469619	11	116714293	g	a	0.0092	0.0725318	0.00796181	6.79551e-05	83	0.0078	-0.0962	0.0592	0.0079	-0.1038	0.0722	0.0078	-0.1589	0.0967	0.0079	-0.0475	0.0955	0.008	-0.0357	0.0916
	rs12970	11	117074109	a	g	0.0614	-0.0267765	0.00289824	6.93675e-05	85.4	0.0672	0.0007	0.0175	0.0669	0.0054	0.0215	0.0672	-0.0174	0.028	0.0672	0.0239	0.0282	0.0674	-0.0231	0.028
	rs4307732	11	126244955	a	g	0.108	0.047985	0.00221699	0.000380613	468.5	0.1204	-0.0148	0.0137	0.1203	-0.0147	0.0169	0.1213	-0.0004	0.0217	0.1216	-0.0215	0.0224	0.1213	-0.0345	0.0221
	rs35882350	12	623129	g	a	0.256	0.0181651	0.00162585	0.000102816	124.8	0.2463	-0.0161	0.0106	0.2467	-0.0241	0.0127	0.2455	-0.0365	0.0165	0.2455	-0.0061	0.0167	0.2458	-0.0058	0.0165
	rs117233107	12	4328521	a	g	0.0148	-0.0459407	0.00599266	4.80085e-05	58.8	0.0147	0.038	0.0389	0.0148	0.0469	0.0462	0.0147	0.0555	0.0596	0.0147	0.0234	0.0621	0.0145	0.044	0.0612
	rs75667995	12	25409070	c	t	0.0682	-0.0291431	0.00273128	9.24601e-05	113.9	0.0605	-0.0131	0.0184	0.061	-0.0067	0.0219	0.0602	-0.0202	0.0285	0.0606	-0.0157	0.029	0.0602	-0.0285	0.0285
	rs11175540	12	40586295	a	t	0.0661	0.0260974	0.00284853	6.98686e-05	83.9	0.0782	-0.0107	0.0168	0.0778	-0.0207	0.0212	0.0786	-0.0071	0.0274	0.0787	-0.0503	0.0283	0.0792	-0.0655	0.0278
	rs2250751	12	51106178	a	g	0.341	-0.0165291	0.00147712	0.000102363	125.2	0.3276	-0.053	0.0094	0.3294	-0.0578	0.0111	0.3288	-0.0407	0.0144	0.3286	-0.0743	0.0147	0.3283	-0.0568	0.0144
	rs7300192	12	51794043	a	g	0.365	0.0134682	0.00146867	6.97555e-05	84.1	0.3705	-0.0181	0.0091	0.3702	-0.0232	0.0111	0.3708	-0.0244	0.0144	0.3705	-0.034	0.0146	0.3707	-0.0198	0.0143
	rs74090765	12	53792914	g	t	0.173	0.0144654	0.00183467	5.06638e-05	62.2	0.1703	0.0026	0.0116	0.1702	0.012	0.0141	0.1698	0.0198	0.0183	0.1698	0.006	0.0187	0.1699	-0.0083	0.0183
	rs61754230	12	72179446	t	c	0.0158	0.0491427	0.00574339	6.65256e-05	73.2	0.0168	-0.028	0.0415	0.0169	0.0117	0.0487	0.0167	0.0147	0.0647	0.0167	0.0052	0.0657	0.0167	-0.0969	0.0649
	rs12306780	12	89921860	t	a	0.342	0.0115655	0.00146541	5.11029e-05	62.3	0.3348	-0.0267	0.0093	0.3358	-0.0274	0.0111	0.335	-0.0508	0.0145	0.3358	0.0038	0.0146	0.3349	-0.0177	0.0144
	rs1515565	12	92818786	a	g	0.482	-0.00927654	0.00139218	3.63826e-05	44.4	0.4709	-0.0057	0.0087	0.472	-0.0168	0.0106	0.471	-0.0128	0.0137	0.4714	-0.0196	0.0139	0.471	-0.0005	0.0136
	rs11837065	12	100859983	t	c	0.366	-0.0111241	0.00147305	4.68267e-05	57	0.3526	-0.0036	0.0094	0.3534	-0.0048	0.0112	0.3516	-0.0044	0.0145	0.3519	-0.0093	0.0147	0.3512	-0.0124	0.0145
	rs3184504	12	111884608	t	c	0.473	-0.0234144	0.00139369	0.000229334	282.2	0.4646	-0.0723	0.0089	0.467	-0.0896	0.0106	0.4664	-0.0987	0.0138	0.4664	-0.0809	0.014	0.4653	-0.0543	0.0137
	rs1169288	12	121416650	c	a	0.322	0.0358725	0.0014912	0.000470172	578.7	0.3462	0.0216	0.0094	0.3457	0.0237	0.0113	0.3474	0.0327	0.0147	0.3471	0.0161	0.0149	0.3477	0.0246	0.0147
	rs2247139	12	122380274	a	g	0.132	0.0132285	0.00204579	3.39799e-05	41.8	0.1292	0.0254	0.013	0.1287	0.0133	0.0159	0.1292	0.0361	0.0206	0.1286	0.0024	0.0211	0.1292	0.0375	0.0204
	rs2451322	12	124545515	g	a	0.405	-0.0106423	0.00142294	4.58241e-05	55.9	0.4063	-0.004	0.0089	0.4065	0.0058	0.0107	0.4059	-0.0112	0.0139	0.4064	0.0295	0.0141	0.4054	-0.0109	0.0139
	rs11057841	12	125316743	t	c	0.141	0.0218674	0.0020187	9.58797e-05	117.3	0.1571	0.0048	0.0121	0.1567	-0.0016	0.0146	0.1578	0.0055	0.0189	0.1577	-0.0065	0.0192	0.1577	-0.0063	0.019
	rs75588192	12	133048600	a	g	0.14	0.0164726	0.0021227	5.48479e-05	60.2	0.1439	-0.0179	0.013	0.144	-0.0043	0.0158	0.1443	-0.0062	0.0203	0.1441	-0.0076	0.0209	0.1436	-0.0327	0.0205
	rs7327867	13	32968591	g	a	0.474	0.0198561	0.00139678	0.000165029	202.1	0.483	0.0081	0.0087	0.4826	0.0066	0.0106	0.4826	0.0153	0.0137	0.4826	0.0001	0.0139	0.4822	-0.012	0.0137
	rs208432	13	33122007	c	t	0.386	0.0106618	0.00143212	4.5172e-05	55.4	0.3824	0.0008	0.009	0.3823	0.0012	0.0109	0.3826	0.0032	0.0141	0.3827	0.007	0.0143	0.383	-0.0069	0.0141
	rs17532371	13	41635301	g	c	0.0706	-0.0193589	0.00271228	4.13747e-05	50.9	0.0706	-0.0271	0.0176	0.0711	-0.027	0.0209	0.0711	-0.0299	0.0273	0.071	-0.0227	0.0277	0.071	-0.0087	0.0272
	rs9592980	13	74855425	g	a	0.415	-0.0095033	0.00142143	3.66729e-05	44.7	0.42	-0.0044	0.0089	0.4199	-0.0015	0.0107	0.4205	0.0092	0.0139	0.4206	-0.0063	0.0141	0.4197	-0.0043	0.0139
	rs7330899	13	95223400	a	g	0.244	0.0143148	0.00161093	6.41284e-05	79	0.2347	0.0044	0.0103	0.2355	0.014	0.0123	0.2346	0.0151	0.0159	0.2337	0.0133	0.0162	0.2329	-0.0022	0.0159
	rs7326145	13	111047350	a	c	0.303	-0.010164	0.00154374	3.6055e-05	43.3	0.3107	-0.0161	0.0095	0.3108	-0.0165	0.0114	0.3116	-0.0184	0.0148	0.3118	-0.0209	0.015	0.3118	-0.0229	0.0149
	rs6602909	13	114551993	c	t	0.33	0.0211903	0.00151305	0.000164269	196.1	0.3401	0.0091	0.0098	0.3407	0.0089	0.012	0.3409	0.0074	0.0156	0.3406	0.0043	0.0158	0.3396	-0.0063	0.0153
	rs12016920	13	114639025	c	t	0.193	-0.0171653	0.00180179	7.45061e-05	90.8	0.1901	-0.0229	0.0116	0.1911	-0.0152	0.0138	0.1909	0.0028	0.0178	0.1902	-0.0354	0.0182	0.1897	-0.0173	0.0179
	rs11621792	14	24871926	t	c	0.449	0.0219774	0.00142294	0.000196284	238.6	0.4358	-0.0066	0.009	0.4374	-0.0025	0.0108	0.4362	-0.0019	0.0141	0.4347	-0.0078	0.0143	0.4341	-0.018	0.014
	rs11846704	14	35186694	t	c	0.267	-0.0137613	0.00156628	6.26948e-05	77.2	0.3059	-0.0026	0.0099	0.3047	0.0052	0.0119	0.3075	0.0104	0.0154	0.3087	0.0096	0.0157	0.3099	-0.0115	0.0154
	rs17101394	14	64232386	a	g	0.16	0.0153532	0.00190294	5.31128e-05	65.1	0.1627	-0.0044	0.0118	0.1632	-0.0065	0.0142	0.1633	-0.0297	0.0185	0.1633	0.0203	0.0186	0.1627	0.0007	0.0184
	rs7157399	14	70846954	t	c	0.14	-0.0253853	0.00200506	0.000131301	160.3	0.1421	0.0171	0.0125	0.142	0.0137	0.015	0.1419	0.0052	0.0195	0.1417	0.0194	0.0197	0.142	0.0223	0.0194
	rs13379043	14	74250126	c	t	0.271	-0.0165377	0.00156818	9.09475e-05	111.2	0.2856	-0.0164	0.01	0.2856	-0.0108	0.012	0.2855	-0.0239	0.0156	0.286	-0.0017	0.0158	0.2851	-0.0023	0.0156
	rs34752362	14	75232306	a	g	0.443	-0.00964234	0.00141299	3.80595e-05	46.6	0.447	-0.0082	0.0088	0.4481	-0.0092	0.0106	0.4483	-0.0111	0.0137	0.4484	-0.0106	0.0139	0.4476	-0.0169	0.0137
	rs17776811	14	90066451	a	c	0.397	0.00937185	0.00141889	3.55969e-05	43.6	0.4129	0.0148	0.0093	0.4106	0.0183	0.0111	0.4122	0.0086	0.0144	0.4128	0.0255	0.0147	0.4136	0.0007	0.0145
	rs28929474	14	94844947	t	c	0.018	0.0527623	0.00518309	8.42784e-05	103.6	0.0159	-0.0974	0.0353	0.0161	-0.1174	0.043	0.016	-0.1158	0.0554	0.016	-0.0867	0.0572	0.016	-0.0685	0.0546
	rs17580	14	94847262	a	t	0.0387	0.0498131	0.00361468	0.000155261	189.9	0.038	-0.0249	0.0244	0.0385	-0.0119	0.0286	0.0379	0.0231	0.037	0.038	-0.0367	0.038	0.0381	-0.0404	0.0376
	rs28375625	15	49742494	a	c	0.461	-0.00909575	0.00140542	3.43639e-05	41.9	0.4548	-0.0113	0.0088	0.4547	-0.0118	0.0106	0.4544	-0.0173	0.0138	0.4545	-0.0062	0.014	0.4548	-0.0274	0.0137
	rs79391862	15	53739426	c	a	0.0202	-0.0639367	0.00532487	0.000117906	144.2	0.0138	-0.045	0.0405	0.0138	-0.0572	0.0494	0.0139	-0.0633	0.0638	0.0138	-0.0805	0.0665	0.0138	-0.034	0.0632
	rs148086620	15	57415927	g	a	0.0422	0.0297385	0.00354558	5.71366e-05	70.3	0.0449	0.0275	0.0225	0.045	0.0117	0.0269	0.0449	-0.0111	0.035	0.0452	0.0293	0.0353	0.0449	0.066	0.0343
	rs686958	15	58741884	t	a	0.181	0.0115423	0.00181318	3.32488e-05	40.5	0.206	-0.0211	0.0112	0.2054	-0.0084	0.0136	0.2074	-0.0073	0.0176	0.2077	-0.0177	0.018	0.2076	-0.0442	0.0178
	rs11636087	15	63788267	c	t	0.298	0.0144221	0.00154909	7.11093e-05	86.7	0.2874	0.0191	0.01	0.2876	0.0227	0.0118	0.2869	0.029	0.0153	0.2864	0.0172	0.0156	0.286	0.0227	0.0153
	rs12917376	15	75116167	c	t	0.423	-0.0125937	0.00142309	6.45095e-05	78.3	0.462	0.0229	0.0089	0.4598	0.0265	0.0107	0.4634	0.0296	0.0139	0.4632	0.0284	0.0141	0.4629	0.0044	0.0139
	rs8029797	15	101906159	a	t	0.313	-0.00949676	0.00149208	3.30867e-05	40.5	0.3276	0.0175	0.0094	0.327	0.0304	0.0114	0.3272	0.0281	0.0148	0.328	0.0383	0.015	0.3275	-0.0005	0.0148
	rs12445804	16	11706100	a	g	0.0763	0.0325513	0.00267884	0.000120718	147.7	0.0927	-0.0019	0.0161	0.0922	0.0107	0.0204	0.0934	-0.0073	0.0266	0.094	0.0349	0.0268	0.0939	-0.0178	0.0266
	rs35468353	16	31056433	g	a	0.377	0.0118798	0.00143087	5.61374e-05	68.9	0.356	0.0144	0.0092	0.3552	0.0171	0.011	0.3539	0.0387	0.0142	0.3528	-0.0024	0.0144	0.3527	0.0133	0.0142
	rs247617	16	56990716	a	c	0.321	-0.0366691	0.00148161	0.000497575	612.5	0.3107	0.0188	0.0094	0.311	0.0132	0.0114	0.3098	0.0101	0.0147	0.3096	0.0142	0.015	0.3091	0.0508	0.0147
	rs4788817	16	71641395	c	t	0.378	0.0117675	0.0014469	5.42065e-05	66.1	0.3715	0.0175	0.0092	0.3707	0.0164	0.0111	0.3708	0.0089	0.0143	0.3719	0.024	0.0146	0.3733	0.0177	0.0143
	rs34042070	16	72101525	g	c	0.191	0.0572597	0.00176304	0.000859002	1054.8	0.2096	0.0117	0.0108	0.2092	0.0263	0.0132	0.2102	0.0316	0.0171	0.2106	0.0205	0.0173	0.2106	0.0256	0.017
	rs7202323	16	72217113	g	t	0.228	-0.0228745	0.00166334	0.000153578	189.1	0.2338	-0.0219	0.0103	0.2334	-0.0183	0.0125	0.234	-0.0081	0.0162	0.234	-0.0149	0.0165	0.2349	0.0134	0.0161
	rs7404072	16	73096750	c	t	0.286	-0.0102936	0.00155156	3.61618e-05	44	0.2806	-0.0038	0.0098	0.282	0.0054	0.0118	0.2814	0.0002	0.0153	0.2817	0.0117	0.0155	0.2799	-0.0171	0.0154
	rs67890964	16	83979317	c	t	0.381	-0.0182605	0.0014752	0.000127462	153.2	0.3823	-0.0018	0.0098	0.3819	0.0028	0.0118	0.3829	0.0039	0.0154	0.3828	0.0011	0.0156	0.3832	-0.0032	0.0154
	rs56801166	16	88571201	g	a	0.0975	0.015503	0.00239421	3.46055e-05	41.9	0.1082	-0.0236	0.0153	0.1075	-0.0251	0.0183	0.1081	-0.0208	0.0236	0.1077	-0.0342	0.0243	0.1081	-0.0137	0.0238
	rs55714927	17	7080316	t	c	0.189	-0.0349154	0.00183132	0.000305672	363.5	0.189	0.0082	0.0115	0.1893	0.0169	0.0142	0.1892	0.0178	0.0184	0.1896	0.0051	0.0188	0.1896	0.0122	0.0182
	rs150688657	17	7505801	a	g	0.103	0.0215663	0.00231561	7.04949e-05	86.7	0.1023	0.0204	0.0146	0.102	0.0061	0.0173	0.102	0.0095	0.0224	0.1014	-0.0022	0.0229	0.1019	0.0594	0.0221
	rs28811342	17	18125845	c	t	0.197	0.0125833	0.0017499	4.20227e-05	51.7	0.1984	0.0332	0.011	0.1984	0.0419	0.013	0.1985	0.0492	0.0168	0.1981	0.0286	0.0172	0.1975	0.031	0.0169
	rs704	17	26694861	a	g	0.477	0.018865	0.00138898	0.000150498	184.5	0.4891	-0.0014	0.0088	0.4888	0.0066	0.0107	0.4898	0.0118	0.0138	0.49	-0.0043	0.014	0.4907	0.0071	0.0138
	rs117765227	17	26853356	t	c	0.0294	-0.031086	0.00415197	4.55601e-05	56.1	0.0286	0.0063	0.0269	0.0284	-0.0197	0.0323	0.0284	-0.0035	0.0417	0.0282	-0.0427	0.0431	0.0283	0.0313	0.0412
	rs62070652	17	29221277	t	c	0.266	0.0134136	0.00157535	5.90435e-05	72.5	0.2581	-0.0049	0.01	0.2588	-0.0032	0.012	0.2584	0.0211	0.0155	0.2577	-0.0238	0.0158	0.2577	-0.0083	0.0155
	rs525767	17	37070737	a	g	0.346	0.00982307	0.00146487	3.67842e-05	45	0.3449	0.0002	0.0094	0.3453	0.0227	0.0113	0.3458	0.0348	0.0147	0.3453	0.0056	0.015	0.3455	-0.0269	0.0148
	rs12943633	17	37970365	t	c	0.0812	-0.0177676	0.00255433	3.93207e-05	48.4	0.0723	-0.0135	0.0171	0.072	-0.0106	0.0205	0.0717	-0.0216	0.0267	0.0716	0.0033	0.027	0.0716	0.0043	0.0264
	rs12949918	17	40526273	c	t	0.427	0.00892227	0.00140368	3.29287e-05	40.4	0.4118	0.0338	0.0089	0.411	0.0303	0.0107	0.4098	0.0198	0.0139	0.4106	0.0388	0.0141	0.4113	0.0243	0.0139
	rs72836561	17	41926126	t	c	0.0304	-0.0297626	0.0040428	4.42273e-05	54.2	0.0288	0.0028	0.0271	0.0288	-0.0322	0.0328	0.0286	-0.0819	0.0433	0.0289	0.0113	0.0429	0.0291	0.0355	0.0412
	rs12603290	17	45650196	t	c	0.495	0.0267572	0.00143656	0.000285307	346.9	0.4672	0.0009	0.0087	0.467	-0.0057	0.0106	0.4658	-0.0092	0.0137	0.4658	-0.0048	0.0139	0.4663	0.0049	0.0137
	rs1292069	17	57928290	c	t	0.454	-0.00983617	0.00140296	4.01489e-05	49.2	0.4728	0.003	0.0088	0.4722	0.0012	0.0106	0.4734	-0.0071	0.0137	0.4737	0.0056	0.014	0.4731	-0.0111	0.0137
	rs1801689	17	64210580	c	a	0.0261	0.0908315	0.00428983	0.000365941	448.3	0.0316	-0.042	0.0263	0.0321	-0.025	0.0309	0.0321	-0.0029	0.0402	0.032	-0.0666	0.041	0.0315	-0.0814	0.0408
	rs78186330	17	66004715	a	g	0.208	0.0163391	0.00176585	7.16043e-05	85.6	0.2462	-0.0026	0.0111	0.2454	-0.0033	0.0135	0.2486	-0.0031	0.0176	0.2485	-0.0094	0.0178	0.2501	0.0043	0.0175
	rs77542162	17	67081278	g	a	0.0196	0.18313	0.00508432	0.001057	1297.3	0.0166	0.0312	0.0371	0.0169	0.0253	0.0442	0.0166	0.0235	0.0571	0.0167	0.0551	0.0584	0.0167	0.0494	0.0571
	rs72631343	17	67191270	g	c	0.13	-0.0438838	0.00206407	0.000367255	452	0.1545	-0.0207	0.0127	0.1545	-0.0104	0.0156	0.1563	0.001	0.0203	0.1567	-0.024	0.0206	0.1567	-0.0251	0.0203
	rs2125345	17	73782191	c	t	0.292	-0.0166904	0.00152666	9.71323e-05	119.5	0.3234	-0.0049	0.0095	0.3224	-0.0055	0.0115	0.3237	-0.0077	0.0149	0.3244	-0.0153	0.0151	0.3236	-0.0066	0.0149
	rs12451056	17	76396188	t	c	0.144	-0.018873	0.0019604	7.53176e-05	92.7	0.1563	-0.0113	0.0121	0.1561	-0.0152	0.0148	0.1569	-0.0047	0.0192	0.157	-0.025	0.0195	0.1571	-0.0328	0.0192
	rs2840354	18	9545961	t	c	0.191	0.011566	0.00177873	3.43619e-05	42.3	0.1868	-0.0055	0.0112	0.187	-0.0112	0.0135	0.1858	-0.0252	0.0176	0.186	0.0018	0.0177	0.1862	-0.0042	0.0174
	rs77960347	18	47109955	g	a	0.0125	0.0699399	0.00619973	0.000103587	127.3	0.0126	0.0015	0.0399	0.0126	0.0337	0.0471	0.0125	0.006	0.0608	0.0126	0.0462	0.0621	0.0126	-0.0062	0.0615
	rs10438978	18	47158186	t	c	0.18	-0.0177685	0.0018146	7.79184e-05	95.9	0.173	0.0008	0.0116	0.1724	0.0109	0.0141	0.172	-0.0002	0.0183	0.1726	0.0117	0.0186	0.1734	-0.0036	0.0184
	rs12968116	18	55322502	t	c	0.126	0.0142034	0.00209432	3.73782e-05	46	0.1124	0.0508	0.0138	0.1126	0.0621	0.0164	0.1115	0.0557	0.0211	0.1118	0.0853	0.0214	0.1114	0.0366	0.0213
	rs1135908	19	808742	t	g	0.146	0.0130657	0.00200727	3.57498e-05	42.4	0.1421	-0.0195	0.0133	0.1418	-0.0219	0.0159	0.1419	-0.0245	0.0206	0.1415	-0.0243	0.0211	0.141	-0.0276	0.0206
	rs4807570	19	1123652	a	g	0.21	-0.011545	0.00171066	3.74924e-05	45.5	0.2102	-0.0243	0.011	0.21	-0.0201	0.0133	0.2106	0.0016	0.017	0.2102	-0.0447	0.0176	0.21	-0.0261	0.0172
	rs1808664	19	10704498	g	a	0.394	0.0235655	0.00144442	0.00021922	266.2	0.3778	-0.0115	0.0091	0.3798	-0.0084	0.011	0.3786	-0.0213	0.0142	0.3778	0.0005	0.0144	0.3769	-0.003	0.0142
	rs73015007	19	11183837	a	g	0.241	-0.0757301	0.00164194	0.001731	2127.3	0.234	-0.0291	0.0105	0.2352	-0.0317	0.0125	0.2341	-0.0397	0.0163	0.2344	-0.0267	0.0165	0.2339	-0.0206	0.0162
	rs11670740	19	11254632	g	a	0.234	-0.0266181	0.00166195	0.000208334	256.5	0.2371	-0.0089	0.0105	0.2368	-0.0202	0.0128	0.2382	0.0015	0.0165	0.2377	-0.0294	0.0169	0.2385	-0.0113	0.0165
	rs440677	19	11285390	g	a	0.381	0.0208848	0.00146027	0.000167123	204.5	0.3904	0.0001	0.0095	0.3892	-0.0131	0.0114	0.3904	-0.0081	0.0148	0.3906	-0.0312	0.0151	0.3912	-0.0012	0.0148
	rs62120366	19	18299171	a	c	0.35	0.00961951	0.00146255	3.54747e-05	43.3	0.3512	-0.0118	0.0092	0.352	-0.0128	0.0111	0.351	-0.0084	0.0144	0.3505	-0.0146	0.0146	0.3504	-0.0066	0.0143
	rs150057262	19	19320825	g	c	0.0105	-0.162664	0.00732302	0.000411307	493.4	0.011	-0.0173	0.0529	0.0111	-0.0296	0.0634	0.011	-0.008	0.082	0.0111	-0.0227	0.0841	0.0111	0.0007	0.0809
	rs17217098	19	19702384	a	g	0.067	-0.0984095	0.00278692	0.00101171	1246.9	0.0644	0.0049	0.0179	0.0645	-0.0058	0.0213	0.0646	-0.0007	0.0275	0.064	-0.002	0.0282	0.0641	0.0191	0.0274
	rs147791730	19	33864260	a	g	0.028	-0.0290811	0.00417575	3.94168e-05	48.5	0.0293	-0.0017	0.0261	0.0293	-0.0088	0.0313	0.0293	-0.0183	0.0407	0.0293	-0.0085	0.0411	0.0294	0.0204	0.0397
	rs62119267	19	45134682	c	a	0.0208	-0.224779	0.004926	0.0016901	2082.2	0.018	0.0263	0.034	0.018	0.0182	0.0405	0.0178	-0.0025	0.0528	0.0179	0.0563	0.0537	0.018	0.0497	0.0524
	rs11673631	19	45225423	c	g	0.0399	0.0434571	0.00366703	0.000114594	140.4	0.0466	-0.0065	0.0235	0.0468	-0.0083	0.0285	0.047	0.0338	0.0371	0.0468	-0.0125	0.0378	0.0469	0.0481	0.0364
	rs113330691	19	45295886	a	g	0.0336	-0.223241	0.00382558	0.00277104	3405.3	0.0337	-0.0163	0.0252	0.0337	-0.0213	0.03	0.0338	0.0165	0.0384	0.0333	-0.0529	0.0402	0.0336	-0.0237	0.0388
	rs148933445	19	45302504	a	g	0.0181	-0.484713	0.00548632	0.00631616	7805.6	0.0184	-0.1	0.0371	0.0186	-0.115	0.0447	0.0185	-0.1142	0.0586	0.0184	-0.1138	0.0603	0.0184	-0.1042	0.0583
	rs117142879	19	45305584	t	c	0.0178	0.0560386	0.00558428	8.23856e-05	100.7	0.0179	-0.0183	0.0405	0.018	-0.0105	0.0484	0.0178	-0.1004	0.0656	0.0179	-0.0115	0.0649	0.0179	-0.0318	0.0628
	rs148601586	19	45346666	g	c	0.0116	0.161672	0.0066786	0.000480062	586	0.0099	-0.0216	0.0465	0.0098	-0.085	0.0564	0.0097	-0.078	0.0727	0.0097	-0.1131	0.0763	0.01	0.0956	0.0687
	rs375972689	19	45360488	g	t	0.0119	0.223974	0.00677945	0.000912735	1091.5	0.0083	0.0089	0.05	0.0083	-0.0117	0.0595	0.0082	-0.0351	0.0777	0.0084	0.0391	0.0776	0.0083	0.0873	0.0736
	rs12691088	19	45418486	a	g	0.0258	0.177943	0.00472943	0.00115357	1415.6	0.0185	-0.0063	0.0348	0.0188	-0.0001	0.0416	0.0189	0.0265	0.0531	0.0187	-0.0328	0.0561	0.0188	-0.027	0.0528
	rs138692741	19	45467132	t	c	0.0352	0.0760029	0.00401265	0.000293838	358.8	0.035	0.0098	0.026	0.0349	0.0045	0.0314	0.0347	-0.0062	0.0408	0.0348	-0.0045	0.0415	0.0349	0.0117	0.0401
	rs150554721	19	45490702	t	c	0.0193	-0.0384404	0.00540544	4.13867e-05	50.6	0.0169	0.0676	0.0416	0.0169	0.0418	0.0493	0.0167	-0.0214	0.0651	0.0167	0.0849	0.0647	0.0168	0.0971	0.0632
	rs2617801	19	49116076	c	g	0.401	0.0214797	0.00147658	0.000175061	211.6	0.3818	0.0181	0.0093	0.3831	0.0165	0.0112	0.3805	0.0313	0.0145	0.3801	0.0035	0.0147	0.3803	0.0225	0.0144
	rs35313547	19	58352806	c	t	0.157	-0.0143684	0.00189893	4.65009e-05	57.3	0.1601	-0.0144	0.012	0.1599	-0.0386	0.0146	0.1606	-0.0279	0.0188	0.1601	-0.0549	0.0193	0.1607	0.0079	0.0187
	rs35081008	19	58662235	t	c	0.155	-0.0308607	0.0019307	0.000207468	255.5	0.1524	-0.0277	0.0124	0.153	-0.0215	0.0147	0.1534	-0.0086	0.019	0.1534	-0.0294	0.0194	0.1529	-0.0243	0.019
	rs11673465	19	59038895	c	t	0.21	0.0163244	0.00174509	7.20803e-05	87.5	0.2105	0.0545	0.0112	0.2108	0.0543	0.0134	0.2099	0.0601	0.0173	0.2101	0.047	0.0176	0.2097	0.0709	0.0172
	rs73075609	20	5580789	t	c	0.0239	0.0479201	0.00475232	8.27559e-05	101.7	0.0228	0.0146	0.0313	0.0228	0.0216	0.0378	0.0227	-0.0301	0.0501	0.023	0.1091	0.0496	0.0232	0.0332	0.0486
	rs969075	20	17792323	t	c	0.335	-0.0147326	0.00149902	7.92435e-05	96.6	0.3254	-0.025	0.0094	0.3267	-0.02	0.0112	0.3261	-0.0292	0.0146	0.3264	-0.0016	0.0148	0.3253	-0.0382	0.0146
	rs2618566	20	17844684	g	t	0.339	0.040212	0.00151102	0.000600343	708.2	0.3454	-0.0048	0.0094	0.3454	-0.0079	0.0114	0.3456	-0.0263	0.0148	0.3456	-0.0036	0.0151	0.3453	-0.0007	0.0148
	rs1044573	20	25206654	g	a	0.495	0.0102945	0.00141172	4.3388e-05	53.2	0.4981	-0.0273	0.009	0.4979	-0.0179	0.0107	0.4997	0.0054	0.0138	0.499	-0.0482	0.0141	0.5007	-0.048	0.0139
	rs224424	20	34147998	g	a	0.215	-0.0235219	0.0016903	0.000157363	193.6	0.2371	0.0248	0.0103	0.2361	0.0281	0.0124	0.237	0.0426	0.016	0.2368	0.0149	0.0164	0.2357	0.0206	0.0161
	rs1883711	20	39179822	c	g	0.0319	0.130754	0.00417363	0.000801467	981.5	0.0348	-0.0633	0.0281	0.0352	-0.0469	0.0338	0.0356	-0.0533	0.0446	0.0352	-0.0248	0.0445	0.0348	-0.0759	0.0447
	rs35570186	20	39288654	a	g	0.0378	0.0263949	0.00393271	3.68442e-05	45	0.042	0.0053	0.0252	0.0422	0.0101	0.0302	0.0423	0.0147	0.0396	0.0422	0.018	0.0396	0.042	0.045	0.0388
	rs6093446	20	39780932	a	g	0.275	0.0242104	0.00156171	0.000195967	240.3	0.2885	-0.0006	0.0096	0.2881	0.0006	0.0116	0.288	0.005	0.0151	0.2877	-0.0056	0.0153	0.2882	0.0067	0.0151
	rs1800961	20	43042364	t	c	0.0337	-0.0549493	0.00385026	0.000165872	203.7	0.0293	-0.063	0.0261	0.0294	-0.053	0.0314	0.0296	0.0097	0.04	0.0292	-0.1416	0.0432	0.0296	-0.0352	0.0405
	rs389877	20	44532484	g	c	0.191	-0.0122054	0.00182561	3.75965e-05	44.7	0.203	0.0055	0.0111	0.2029	0.0151	0.0132	0.2032	-0.0144	0.0172	0.2036	0.0369	0.0173	0.2026	-0.0108	0.0173
	rs1569750	20	47603241	g	a	0.306	0.0112846	0.00153404	4.39768e-05	54.1	0.2945	0.0029	0.0096	0.2942	0.0116	0.0115	0.2932	0.0084	0.0149	0.2924	0.0206	0.0151	0.2919	-0.0188	0.0149
	rs6022851	20	52536425	t	c	0.446	0.0115658	0.0014229	5.53545e-05	66.1	0.4535	0.0016	0.0091	0.4536	-0.007	0.0109	0.454	-0.0159	0.0142	0.4544	-0.0071	0.0144	0.4543	0.0103	0.0143
	rs117590445	20	61321110	t	c	0.0161	-0.037904	0.00587766	3.43832e-05	41.6	0.0143	-0.0511	0.0412	0.0144	-0.0868	0.0497	0.0142	-0.0687	0.0651	0.0143	-0.0879	0.0666	0.0145	0.024	0.0622
	rs2257885	20	62334220	a	g	0.247	0.0123305	0.00162928	4.6791e-05	57.3	0.2552	0.0346	0.0103	0.2551	0.0409	0.0125	0.2554	0.0463	0.0161	0.2561	0.0292	0.0165	0.2569	0.0277	0.0162
	rs6090040	20	62692060	a	c	0.483	0.0143197	0.00147233	8.81168e-05	94.6	0.4689	-0.0136	0.009	0.4691	-0.0129	0.0108	0.4685	-0.0197	0.0139	0.4683	-0.018	0.0143	0.4682	-0.0103	0.014
	rs73147887	20	62890294	g	c	0.212	0.0158654	0.00178832	7.09939e-05	78.7	0.2031	0.007	0.0112	0.2037	0.0207	0.0133	0.2022	0.02	0.0173	0.2022	0.0252	0.0175	0.2015	0.0002	0.0173
	rs12106385	21	16586682	a	t	0.0185	-0.0364153	0.00551245	3.54444e-05	43.6	0.0183	-0.0138	0.0339	0.0182	0.0114	0.0398	0.0183	0.017	0.0516	0.0181	0.0568	0.0517	0.018	-0.0411	0.0529
	rs7283156	21	33098074	t	c	0.112	0.0148968	0.00222372	3.64472e-05	44.9	0.1218	-0.0038	0.0143	0.12	-0.0075	0.018	0.1213	0.0029	0.0232	0.1216	-0.0448	0.0241	0.1229	0.0226	0.0233
	rs1963676	21	40709960	c	t	0.424	-0.0143783	0.00143027	8.27928e-05	101.1	0.432	-0.0053	0.0089	0.4322	-0.0035	0.0108	0.4324	-0.0044	0.0139	0.4325	0.0039	0.0142	0.4327	-0.007	0.0139
	rs5746498	22	18435794	c	t	0.238	0.0133001	0.00169736	5.06448e-05	61.4	0.2381	-0.0168	0.0106	0.239	-0.012	0.0127	0.2391	-0.0145	0.0164	0.2385	-0.0142	0.0167	0.2379	-0.0314	0.0165
	rs8139142	22	21910280	c	t	0.2	-0.0135048	0.00201931	3.86344e-05	44.7	0.2097	-0.0134	0.0125	0.21	-0.007	0.0153	0.2107	-0.0381	0.02	0.2114	0.0253	0.0201	0.2115	0.0064	0.0198
	rs5752963	22	30203833	a	g	0.0365	0.0267521	0.00365516	4.35353e-05	53.6	0.0407	-0.0328	0.0225	0.0404	-0.0376	0.028	0.0407	-0.0022	0.036	0.0408	-0.0636	0.0374	0.0409	-0.0295	0.036
	rs5755688	22	35685048	a	g	0.359	0.0136768	0.00145715	7.23225e-05	88.1	0.3524	-0.0018	0.0092	0.3512	-0.001	0.0111	0.3516	0.007	0.0144	0.3521	-0.006	0.0147	0.3523	0.0054	0.0144
	rs138352	22	41268925	t	g	0.346	0.0137988	0.00147717	7.10644e-05	87.3	0.3541	-0.0066	0.0092	0.3544	-0.0057	0.0111	0.3555	0.0029	0.0144	0.3549	-0.009	0.0146	0.3558	-0.0035	0.0144
	rs9615108	22	45723854	c	g	0.387	-0.00978761	0.00144914	3.82801e-05	45.6	0.4176	0.0248	0.0089	0.4158	0.0349	0.0107	0.4179	0.0355	0.0139	0.4178	0.0362	0.0141	0.4177	0.02	0.0139
	rs13268	22	45996298	g	a	0.0242	-0.0379802	0.00452552	5.75217e-05	70.4	0.0221	-0.0381	0.0322	0.0222	-0.0492	0.0388	0.0221	-0.0098	0.0498	0.022	-0.0546	0.0517	0.0221	-0.0185	0.0491

## Sheet: Table S3.SNPinfo_UVMR_HDL
	Supplementary Table 3: Summary information for IVs of HDL, used in GLGC2021-UVMR
	SNPs	Chr	Position	Effect allele	Other allele	Association with HDL					Association with CRC			Association with colon			Association with proximal			Association with distal			Association with rectal
						EAF	Beta	SE	R2	F-statistic	EAF	Beta	SE	EAF	Beta	SE	EAF	Beta	SE	EAF	Beta	SE	EAF	Beta	SE
	rs13303368	1	914852	g	c	0.409	0.0110648	0.00152652	4.69711e-05	52.5	0.4038	-0.0043	0.0095	0.4035	-0.0045	0.0116	0.404	0.0089	0.0149	0.4031	-0.0125	0.0152	0.403	0.0108	0.0146
	rs1767141	1	23734350	a	c	0.0932	-0.0226049	0.00239923	7.13291e-05	88.8	0.0899	0.0024	0.0157	0.0897	-0.0056	0.0189	0.0896	-0.0088	0.0245	0.0896	-0.0141	0.025	0.0895	-0.0028	0.0246
	rs75460349	1	27180088	c	a	0.0237	-0.0872946	0.0044924	0.000304466	377.6	0.0233	-0.025	0.0298	0.0233	-0.0111	0.036	0.0233	0.0163	0.0467	0.0235	0.0112	0.0472	0.0234	-0.0001	0.0461
	rs6687671	1	28366015	g	a	0.285	-0.0115896	0.0015216	4.6613e-05	58	0.2795	-0.0211	0.0097	0.2797	-0.0129	0.0117	0.2794	-0.0253	0.0152	0.2793	0.0053	0.0154	0.2795	-0.0404	0.0153
	rs3768321	1	40035928	t	g	0.193	-0.0443841	0.00177404	0.000502715	625.9	0.1908	0.0115	0.0112	0.1915	0.01	0.0134	0.1908	0.0045	0.0174	0.1907	0.0112	0.0177	0.1902	0.0194	0.0173
	rs1168124	1	63139730	c	t	0.337	-0.0122399	0.00148193	5.53637e-05	68.2	0.3197	-0.018	0.0094	0.3192	-0.0164	0.0113	0.3172	-0.0144	0.0147	0.3176	-0.0224	0.015	0.3183	-0.0087	0.0146
	rs2613496	1	72754788	t	c	0.184	0.0141294	0.0017951	4.97791e-05	62	0.1639	-0.0082	0.0118	0.1637	-0.0156	0.014	0.1626	-0.0148	0.0182	0.1618	-0.031	0.0186	0.1626	-0.0008	0.0181
	rs4847419	1	93845655	t	a	0.362	0.0258976	0.00144843	0.000259757	319.7	0.3626	0.0147	0.0091	0.3616	0.0211	0.0111	0.361	0.0194	0.0144	0.3607	0.0229	0.0146	0.3617	0.0197	0.0144
	rs646776	1	109818530	c	t	0.22	0.0346789	0.00165086	0.000354443	441.3	0.211	-0.0052	0.0107	0.2108	-0.0097	0.0128	0.21	-0.0006	0.0166	0.2097	-0.0181	0.0169	0.2092	-0.0276	0.0166
	rs2269340	1	110172236	c	t	0.0782	-0.0251164	0.00260284	7.48522e-05	93.1	0.0917	0.0084	0.0161	0.0904	0.006	0.0201	0.0913	-0.0053	0.0262	0.0918	0.0317	0.0262	0.0927	0.0183	0.026
	rs75246752	1	145630111	c	g	0.0092	0.0617377	0.00771495	5.26457e-05	64	0.0105	0.0798	0.0507	0.0105	0.0585	0.0607	0.0103	0.0268	0.0798	0.0104	0.1171	0.0789	0.0105	0.1262	0.0759
	rs267738	1	150940625	g	t	0.213	0.0223838	0.00168682	0.000141563	176.1	0.199	0.0084	0.0109	0.1998	0.0101	0.013	0.1987	0.0105	0.0168	0.198	0.0082	0.0171	0.1985	0	0.0168
	rs145904381	1	151017991	c	t	0.0125	0.0508605	0.00641839	5.09295e-05	62.8	0.0115	0.0414	0.0445	0.0115	0.0521	0.0533	0.0116	0.0452	0.0688	0.0115	0.0755	0.0698	0.0115	0.0743	0.0669
	rs10913570	1	178523126	a	c	0.481	0.0181662	0.00138062	0.00013922	173.1	0.4859	-0.0048	0.0087	0.4855	-0.0023	0.0105	0.4864	0	0.0137	0.4859	-0.0067	0.0139	0.4848	-0.0205	0.0136
	rs1689797	1	182150978	a	c	0.326	-0.0260934	0.00147195	0.00025261	314.2	0.3357	-0.0079	0.0092	0.3365	-0.0038	0.0111	0.3369	-0.0034	0.0144	0.3363	-0.0074	0.0146	0.3358	-0.0324	0.0145
	rs3862948	1	205099959	a	c	0.234	-0.012452	0.00163363	4.66815e-05	58.1	0.2341	0.013	0.0104	0.2328	-0.0115	0.0127	0.2336	0.0063	0.0163	0.234	-0.0294	0.0167	0.2351	0.0286	0.0163
	rs3747973	1	205677148	a	g	0.412	-0.0156362	0.00141729	9.87844e-05	121.7	0.4019	0.0344	0.009	0.4	0.0299	0.0109	0.3992	0.0318	0.014	0.399	0.0248	0.0143	0.4003	0.0405	0.0141
	rs12031785	1	219686440	c	t	0.43	0.0163018	0.00139476	0.000109753	136.6	0.4363	-0.0038	0.0088	0.4351	-0.0044	0.0107	0.4358	-0.0109	0.0138	0.4365	0.0069	0.014	0.4381	-0.0058	0.0138
	rs2642438	1	220970028	a	g	0.294	-0.0271768	0.00151587	0.000260977	321.4	0.2897	0.0087	0.0096	0.29	-0.0013	0.0116	0.2894	-0.0098	0.015	0.2894	0.0174	0.0152	0.2897	0.0293	0.0149
	rs10864727	1	230297939	a	g	0.39	-0.0512387	0.00140582	0.001067	1328.4	0.4068	0.0017	0.009	0.4053	-0.0068	0.0108	0.407	-0.0045	0.014	0.4068	-0.0109	0.0142	0.4078	0.0095	0.014
	rs553427	1	234852760	c	t	0.473	-0.0171565	0.00139696	0.000121517	150.8	0.4663	-0.0304	0.0088	0.4685	-0.0213	0.0106	0.4676	-0.0194	0.0137	0.4676	-0.0268	0.0139	0.4669	-0.0396	0.0136
	rs6710091	2	239597	g	c	0.351	0.0158945	0.00145766	9.59713e-05	118.9	0.3359	-0.0011	0.0092	0.3362	-0.0069	0.0111	0.3356	-0.0268	0.0145	0.3359	0.0183	0.0146	0.335	0.0019	0.0144
	rs6542680	2	3640142	c	t	0.192	0.0226427	0.00177231	0.000134139	163.2	0.2099	-0.0324	0.0112	0.2094	-0.0369	0.0137	0.2118	-0.0464	0.0178	0.2122	-0.0286	0.0181	0.2121	-0.0491	0.0179
	rs1107850	2	20371772	a	g	0.485	-0.0132386	0.00138071	7.38677e-05	91.9	0.4656	-0.022	0.0088	0.4655	-0.0208	0.0106	0.4658	-0.0138	0.0137	0.465	-0.031	0.0139	0.4648	-0.0357	0.0137
	rs676210	2	21231524	a	g	0.214	0.0604574	0.00167161	0.00104994	1308.1	0.2402	-0.0033	0.0106	0.2393	-0.0154	0.0129	0.2412	-0.0133	0.0166	0.2419	-0.0107	0.0169	0.2425	0.0017	0.0165
	rs17326656	2	48962291	t	g	0.231	-0.0162522	0.00164376	7.85422e-05	97.8	0.2233	0.0029	0.0105	0.224	0.0042	0.0125	0.2231	0.0068	0.0162	0.2226	-0.0048	0.0164	0.2223	-0.0093	0.0162
	rs805317	2	54135004	a	t	0.449	0.010611	0.0013919	4.66946e-05	58.1	0.4564	0.0124	0.0088	0.4551	0.0058	0.0106	0.4561	-0.0053	0.0137	0.4571	0.0227	0.0139	0.4574	0.0299	0.0137
	rs17049712	2	58961136	t	c	0.295	-0.0120282	0.00151647	5.05479e-05	62.9	0.2897	0.0055	0.0096	0.2895	0.0027	0.0115	0.2897	0.003	0.0149	0.2894	-0.0031	0.0152	0.2904	0.0293	0.0149
	rs2540949	2	65284231	t	a	0.383	0.0164761	0.00142071	0.00010813	134.5	0.3945	0.0065	0.009	0.3945	0.0022	0.0108	0.3958	-0.0161	0.0141	0.3951	0.0135	0.0143	0.3951	0.0377	0.014
	rs7586605	2	85561141	c	t	0.27	-0.0121958	0.00156389	4.88889e-05	60.8	0.2537	0.0083	0.01	0.2549	0.0136	0.0119	0.2537	0.0117	0.0154	0.2529	0.0085	0.0157	0.2523	-0.0034	0.0155
	rs4851250	2	100729293	c	t	0.172	0.0147729	0.00182499	5.2652e-05	65.5	0.1813	-0.0088	0.0114	0.1814	-0.0085	0.0139	0.1822	-0.0017	0.018	0.1821	-0.0143	0.0183	0.1827	-0.0017	0.018
	rs11688682	2	121347612	c	g	0.257	0.0177778	0.00180355	8.73485e-05	97.2	0.2648	0.0035	0.0103	0.2653	0.0014	0.0124	0.2651	0.0073	0.016	0.2642	0.0011	0.0164	0.2645	0.021	0.0159
	rs3739020	2	136602491	g	t	0.216	0.01843	0.00174024	9.49517e-05	112.2	0.2976	0.0317	0.0101	0.2969	0.0263	0.0123	0.3023	0.0231	0.0159	0.3025	0.0391	0.0161	0.2997	0.0525	0.0158
	rs13389219	2	165528876	t	c	0.4	0.0290173	0.00140455	0.000343584	426.8	0.3859	0.0067	0.009	0.3853	0.0092	0.0108	0.3842	0.0039	0.014	0.3841	0.014	0.0142	0.3833	0.0004	0.014
	rs3754749	2	173906149	g	a	0.171	0.0132228	0.00183726	4.16216e-05	51.8	0.1831	-0.0218	0.0114	0.1827	-0.0444	0.0139	0.1834	-0.0683	0.0181	0.184	-0.0245	0.0182	0.1845	0.0064	0.0178
	rs7581601	2	203497786	c	a	0.315	-0.0175099	0.0014891	0.000111177	138.3	0.3053	0.0093	0.0095	0.307	0.017	0.0113	0.3065	0.012	0.0146	0.3057	0.0246	0.0149	0.3046	0.0116	0.0147
	rs1047891	2	211540507	a	c	0.308	-0.0164194	0.00150676	9.62364e-05	118.7	0.3066	0.0058	0.0096	0.3065	0.0033	0.0116	0.3057	0	0.015	0.3057	0.0082	0.0152	0.3054	-0.0021	0.0149
	rs78058190	2	219699999	a	g	0.0522	-0.0808669	0.00357485	0.00042224	511.7	0.0468	0.051	0.0277	0.0476	0.0731	0.0329	0.0471	0.0535	0.0432	0.0474	0.084	0.0439	0.0468	0.0623	0.0435
	rs2943645	2	227099180	c	t	0.364	0.0372461	0.0014305	0.000544832	677.9	0.344	-0.0083	0.0092	0.3442	-0.0196	0.011	0.3434	-0.0225	0.0143	0.343	-0.0234	0.0146	0.3422	0.0014	0.0143
	rs11694828	2	228565656	a	g	0.451	0.0145721	0.00144206	8.36605e-05	102.1	0.4313	-0.0027	0.0092	0.4331	-0.0009	0.0109	0.4304	-0.0143	0.0141	0.431	0.0098	0.0144	0.4295	-0.0107	0.014
	rs4675812	2	242395674	g	a	0.41	-0.0133286	0.00140445	7.28896e-05	90.1	0.4098	0.0159	0.0089	0.4091	0.0129	0.0107	0.4085	0.0019	0.0139	0.4084	0.0227	0.0141	0.4081	0.0248	0.0138
	rs13076933	3	12327431	g	t	0.257	-0.0132144	0.00158927	5.55539e-05	69.1	0.2526	0.0003	0.0102	0.2534	0.0035	0.0121	0.2528	0.0001	0.0157	0.2523	-0.0016	0.016	0.252	-0.0008	0.0157
	rs12485478	3	12351223	g	a	0.0271	-0.0536649	0.00421086	0.000130976	162.4	0.0405	0.021	0.023	0.0401	-0.0042	0.0304	0.0411	-0.0226	0.0396	0.0413	0.0259	0.0396	0.0413	-0.0057	0.0395
	rs2455850	3	15782711	a	c	0.316	-0.0136177	0.00151429	6.66978e-05	80.9	0.3037	0.0067	0.0096	0.3035	0.0109	0.0114	0.3015	0.0167	0.0147	0.3018	-0.0016	0.015	0.3005	-0.0007	0.0148
	rs9867989	3	24291197	c	t	0.119	-0.0162023	0.00212834	4.65634e-05	58	0.1265	0.0184	0.0134	0.1249	0.0169	0.0167	0.1255	0.008	0.0217	0.1259	0.0405	0.0218	0.1263	0.0288	0.0214
	rs11706926	3	36978647	a	g	0.448	-0.0126115	0.00139048	6.62391e-05	82.3	0.4467	0.0182	0.0088	0.4457	0.0155	0.0107	0.4462	0.0275	0.0138	0.4462	0.0052	0.014	0.4461	0.0085	0.0138
	rs2305637	3	47045846	t	c	0.172	-0.0200748	0.0018464	9.67052e-05	118.2	0.1719	0.0129	0.0121	0.172	0.0133	0.0147	0.1718	0.0128	0.0191	0.1717	0.0085	0.0194	0.1722	0.0209	0.019
	rs7634917	3	50049299	g	t	0.478	0.0219633	0.00141102	0.000199799	242.3	0.51	-0.0003	0.0088	0.5093	-0.0022	0.0106	0.5125	0.0057	0.0137	0.5119	-0.0096	0.014	0.5117	-0.0201	0.0137
	rs2240921	3	52830764	t	c	0.116	0.0262069	0.00215283	0.000119074	148.2	0.1114	-0.0358	0.0139	0.1115	-0.0464	0.0167	0.111	-0.0316	0.0215	0.1109	-0.0632	0.0221	0.1111	-0.0427	0.0216
	rs13066793	3	87037543	g	a	0.0909	0.0180945	0.00245326	4.39629e-05	54.4	0.0845	0.0028	0.0163	0.0848	0.0023	0.0194	0.0841	0.0039	0.0252	0.0845	0.002	0.0254	0.0839	-0.0131	0.0249
	rs3732356	3	119529113	g	t	0.0679	0.0300666	0.00277828	9.43037e-05	117.1	0.0705	0.0188	0.0173	0.0701	0.0392	0.0208	0.0701	0.0249	0.027	0.0701	0.0316	0.0273	0.0697	-0.0356	0.0274
	rs72964564	3	123054770	c	a	0.234	-0.0124089	0.00163387	4.64509e-05	57.7	0.2185	0.0185	0.0107	0.2186	0.0193	0.0127	0.2164	0.0241	0.0164	0.2168	0.0148	0.0167	0.217	0.0121	0.0164
	rs1154988	3	135925191	t	a	0.22	0.0260492	0.00167695	0.000194269	241.3	0.2226	-0.0134	0.0105	0.223	-0.0146	0.0126	0.2232	0.0027	0.0162	0.2228	-0.0135	0.0166	0.2232	-0.0054	0.0163
	rs10049088	3	156797648	t	c	0.384	0.0211283	0.00141853	0.000179538	221.8	0.4152	-0.0044	0.0089	0.415	-0.0099	0.0108	0.4169	-0.0051	0.0139	0.4157	-0.0129	0.0142	0.416	0.0035	0.0139
	rs1516725	3	185824004	t	c	0.134	-0.0300388	0.00204187	0.000173986	216.4	0.1285	0.0145	0.0132	0.128	0.0179	0.0157	0.1273	0.0262	0.0203	0.1273	0.0136	0.0207	0.1277	-0.0081	0.0204
	rs938587	3	185884216	a	t	0.264	-0.014181	0.00157845	6.55504e-05	80.7	0.2624	-0.0111	0.01	0.2626	-0.0119	0.012	0.2621	-0.0095	0.0155	0.2619	-0.0096	0.0157	0.2613	-0.0328	0.0155
	rs35374654	3	185926247	t	a	0.226	0.020508	0.00172162	0.00011661	141.9	0.2258	-0.0012	0.0114	0.2262	0.0026	0.0136	0.2254	-0.0017	0.0177	0.2254	0.0002	0.0179	0.2244	-0.0418	0.0179
	rs1051613	4	951179	g	a	0.462	-0.0133651	0.00140571	7.31568e-05	90.4	0.4867	0.0028	0.0089	0.4869	-0.0007	0.0108	0.4894	0.0146	0.014	0.4891	-0.0177	0.0143	0.4893	0.01	0.014
	rs73243877	4	26047616	g	a	0.163	-0.021443	0.0018514	0.000107858	134.1	0.1642	0.0083	0.0118	0.1653	0.0206	0.014	0.1645	0.026	0.0181	0.1645	0.0067	0.0185	0.1632	-0.0154	0.0183
	rs7684939	4	55509189	a	g	0.483	0.0102585	0.00139398	4.39551e-05	54.2	0.4682	0.02	0.0088	0.4682	0.0106	0.0106	0.4666	0.0112	0.0137	0.4666	0.0122	0.014	0.4672	0.0328	0.0137
	rs35662434	4	69339933	g	a	0.221	0.0151227	0.00173239	6.38871e-05	76.2	0.2112	-0.0046	0.0113	0.2119	-0.0038	0.0137	0.2107	-0.0254	0.0179	0.2101	0.008	0.018	0.2104	-0.0172	0.0176
	rs7686914	4	69537915	c	t	0.472	0.0112567	0.00152115	4.84084e-05	54.8	0.4743	0.0004	0.0092	0.4749	0.0064	0.0113	0.4753	0.0184	0.0147	0.4746	-0.0003	0.0149	0.4748	0.0027	0.0145
	rs6831339	4	83906408	t	c	0.248	-0.0120156	0.00159719	4.56862e-05	56.6	0.2571	0.0006	0.0101	0.2554	-0.0101	0.0123	0.256	-0.0143	0.0159	0.2559	-0.0105	0.0162	0.2577	0.0091	0.0158
	rs28432336	4	87984331	g	a	0.378	0.0152791	0.00144298	9.07972e-05	112.1	0.3719	-0.0062	0.0091	0.3725	-0.0018	0.0111	0.3725	0.0073	0.0143	0.372	-0.0078	0.0146	0.3712	-0.0102	0.0144
	rs2167750	4	89730074	t	c	0.464	-0.0190136	0.00137788	0.000152978	190.4	0.4933	-0.0151	0.0088	0.493	-0.0148	0.0106	0.4959	-0.0092	0.0137	0.4951	-0.0111	0.0139	0.4948	-0.0259	0.0137
	rs1133483	4	100023923	g	c	0.427	0.0112836	0.00139756	5.23765e-05	65.2	0.4159	-0.0018	0.0089	0.4164	-0.0042	0.0107	0.4155	-0.0129	0.0138	0.416	0.0069	0.0141	0.4147	-0.007	0.0138
	rs13107325	4	103188709	t	c	0.0639	-0.0827466	0.00277092	0.00071603	891.8	0.0741	0.0059	0.0169	0.0745	0.0022	0.02	0.0747	0.0397	0.0259	0.0742	-0.0372	0.0266	0.0741	0.0167	0.0259
	rs62328321	4	143319721	c	t	0.371	-0.0105435	0.00142418	4.41317e-05	54.8	0.3757	-0.0043	0.009	0.3759	0.0021	0.0109	0.3761	0.0074	0.0141	0.3756	0.0027	0.0143	0.3757	-0.0045	0.0141
	rs1425485	4	157681890	t	c	0.228	0.0185608	0.00164077	0.000102812	128	0.2332	-0.031	0.0104	0.2323	-0.0329	0.0125	0.2331	-0.0318	0.0162	0.2328	-0.0392	0.0165	0.2321	-0.0427	0.0163
	rs76086106	5	39491186	a	g	0.0422	0.0274271	0.0035251	4.88207e-05	60.5	0.0429	-0.0063	0.0223	0.0425	-0.0332	0.0281	0.043	0.0158	0.0359	0.0431	-0.0617	0.0373	0.0432	-0.0296	0.0358
	rs1664781	5	53276301	g	a	0.312	0.0144373	0.00148264	7.6183e-05	94.8	0.2964	-0.0144	0.0096	0.2973	-0.0063	0.0115	0.2962	-0.0171	0.0148	0.2964	0.0026	0.0151	0.2955	-0.0255	0.0149
	rs154255	5	55819966	c	t	0.447	0.0101966	0.00137997	4.38682e-05	54.6	0.4792	-0.0108	0.0089	0.4778	-0.0124	0.0106	0.481	-0.0045	0.0137	0.4811	-0.0192	0.0139	0.4818	-0.0041	0.0137
	rs28650790	5	55861464	t	c	0.18	-0.0302227	0.00178037	0.000231497	288.2	0.1831	0.0079	0.0113	0.1835	0.0191	0.0135	0.1828	0.0309	0.0174	0.1826	0.0092	0.0177	0.1823	-0.0141	0.0176
	rs13159670	5	72971425	a	g	0.26	-0.0117331	0.00160988	4.28733e-05	53.1	0.2539	-0.0266	0.0102	0.2542	-0.0378	0.0123	0.2535	-0.0357	0.0159	0.2539	-0.0441	0.0163	0.2539	-0.0157	0.0159
	rs2307111	5	75003678	c	t	0.394	0.0161161	0.00141122	0.000104779	130.4	0.4127	-0.0172	0.0089	0.412	-0.0119	0.0108	0.4133	0.0024	0.0139	0.4138	-0.0212	0.0142	0.4134	-0.0105	0.0139
	rs115912456	5	82815158	g	a	0.0423	0.0287502	0.00342512	5.66137e-05	70.5	0.0419	-0.0207	0.0221	0.0424	0.0007	0.0262	0.0424	-0.0101	0.034	0.0423	0.0138	0.0345	0.0418	-0.0351	0.0345
	rs12234017	5	118711834	g	a	0.257	0.0163739	0.00158234	8.60373e-05	107.1	0.2566	0.0048	0.0101	0.2558	0.0114	0.0121	0.2556	0.0041	0.0156	0.2555	0.0182	0.0159	0.2551	0.0007	0.0156
	rs72801474	5	132444128	a	g	0.0955	0.0257732	0.00240386	9.23703e-05	115	0.0849	0.0066	0.0165	0.085	0.0071	0.0197	0.0848	0.0163	0.0255	0.0849	0.0036	0.026	0.0853	0.0067	0.0254
	rs254559	5	134444982	a	c	0.408	-0.0109635	0.00139773	4.9437e-05	61.5	0.3907	0.0304	0.0089	0.3915	0.0387	0.0107	0.3899	0.0334	0.0139	0.3902	0.0449	0.0141	0.3891	-0.0018	0.0139
	rs1438588	5	153444950	a	g	0.367	0.0117196	0.00143526	5.3845e-05	66.7	0.3624	-0.0163	0.0091	0.3632	-0.0241	0.011	0.3626	-0.0218	0.0142	0.3624	-0.0349	0.0144	0.3626	-0.0045	0.0141
	rs1650527	5	158022724	t	c	0.228	-0.0206524	0.00164361	0.000126934	157.9	0.2394	0.0016	0.0103	0.2383	0.0016	0.0124	0.239	0.0097	0.016	0.2394	0.0012	0.0163	0.2394	0.0024	0.0161
	rs7732603	5	158614357	c	a	0.277	0.0112562	0.00154623	4.26127e-05	53	0.2998	-0.0062	0.0097	0.2985	-0.0075	0.0118	0.3	-0.005	0.0152	0.3001	-0.0041	0.0155	0.3001	0.0186	0.0152
	rs6882591	5	176546460	a	g	0.147	0.0165661	0.00196558	5.71106e-05	71	0.1621	0.0218	0.0122	0.1611	0.0025	0.0151	0.1626	0.0132	0.0195	0.1633	0.0088	0.0199	0.1636	0.0308	0.0194
	rs1240811	6	16818805	t	c	0.309	0.011396	0.00148576	4.73015e-05	58.8	0.3357	-0.0093	0.0095	0.3348	-0.0189	0.0114	0.3368	-0.0061	0.0147	0.3376	-0.0357	0.0151	0.3384	0.0007	0.0147
	rs76716928	6	31295941	g	c	0.367	-0.0201802	0.00154547	0.000138891	170.5	0.3493	0.0154	0.0093	0.349	0.0113	0.0113	0.3475	0.0055	0.0146	0.3481	0.0132	0.0148	0.3486	0.0277	0.0145
	rs28362673	6	32351510	a	g	0.0283	-0.0467615	0.0045331	9.33873e-05	106.4	0.0224	0.0005	0.0296	0.0227	-0.0012	0.0352	0.023	-0.0288	0.0456	0.0229	0.0402	0.0468	0.0222	0.0036	0.046
	rs10947433	6	33689629	a	g	0.0615	0.0214638	0.0029311	4.33948e-05	53.6	0.0644	0.0068	0.0182	0.0643	-0.0097	0.0219	0.0644	0.0169	0.0281	0.064	-0.0383	0.0291	0.064	0.0105	0.0279
	rs147627829	6	34335088	a	g	0.0357	-0.0465573	0.00385967	0.000117972	145.5	0.0348	0.0427	0.0246	0.0349	0.0568	0.0291	0.0346	0.082	0.0374	0.0344	0.048	0.0385	0.0349	0.0401	0.0381
	rs9296128	6	34745682	a	g	0.315	-0.0290644	0.00149522	0.000303712	377.8	0.3306	-0.0133	0.0093	0.3302	-0.0078	0.0112	0.331	-0.0372	0.0146	0.3319	0.0113	0.0147	0.3307	-0.0468	0.0146
	rs998584	6	43757896	a	c	0.478	-0.0305272	0.00142517	0.000386576	458.8	0.4867	0.0052	0.0088	0.4869	0.0089	0.0108	0.4878	0.0121	0.0139	0.4874	0.0079	0.0142	0.488	0.0071	0.0139
	rs1317840	6	43806921	a	c	0.449	0.0104291	0.00140974	4.4655e-05	54.7	0.445	-0.003	0.009	0.4445	-0.0177	0.0109	0.4442	-0.0296	0.0141	0.4442	-0.0139	0.0143	0.4454	0.0279	0.014
	rs11759230	6	109640321	c	a	0.342	-0.0173729	0.00145291	0.000114871	143	0.3521	-0.0225	0.0092	0.3522	-0.0253	0.0111	0.3532	-0.0275	0.0144	0.3533	-0.0266	0.0146	0.354	-0.0082	0.0143
	rs9374588	6	116311701	a	g	0.324	0.0136113	0.00147532	6.8396e-05	85.1	0.349	-0.0096	0.0092	0.3494	-0.0029	0.0112	0.3509	0.002	0.0145	0.3511	0.002	0.0147	0.3502	-0.0372	0.0145
	rs72959041	6	127454893	a	g	0.0523	-0.046877	0.00315962	0.000177678	220.1	0.0479	0.0273	0.0221	0.048	0.0263	0.0265	0.0481	0.0463	0.034	0.0478	-0.0169	0.0357	0.0479	0.0186	0.0343
	rs11154887	6	137099184	t	a	0.418	-0.0121952	0.00142309	5.99279e-05	73.4	0.4226	-0.0039	0.0089	0.4229	0.0053	0.0107	0.4233	0.0031	0.0139	0.4235	0.0057	0.0142	0.4226	-0.0139	0.014
	rs17585887	6	139835498	t	c	0.418	-0.0210868	0.00139129	0.000184546	229.7	0.4232	0.0027	0.0089	0.4217	0.0037	0.0108	0.4236	0.0152	0.0139	0.4233	-0.0021	0.0142	0.4247	-0.0037	0.0139
	rs609834	6	153457812	c	g	0.479	-0.012721	0.001384	6.78847e-05	84.5	0.4946	-0.0004	0.0087	0.4941	-0.0148	0.0105	0.4956	-0.0073	0.0137	0.4961	-0.0177	0.0139	0.4961	0.0115	0.0136
	rs112201728	6	160551486	t	c	0.0686	-0.0271389	0.00268017	8.23788e-05	102.5	0.0725	0.0039	0.0168	0.0726	-0.0081	0.0201	0.0727	-0.0416	0.0262	0.0726	0.0208	0.0262	0.0724	0.0448	0.0255
	rs41272086	6	161008646	a	g	0.101	-0.0576994	0.00228606	0.000511632	637	0.0986	-0.0164	0.0148	0.0989	-0.0204	0.0176	0.0982	-0.0453	0.023	0.0981	-0.0117	0.0232	0.098	-0.0127	0.0227
	rs9347737	6	163740322	g	a	0.423	-0.0115335	0.00144193	5.20448e-05	64	0.4359	-0.0023	0.009	0.4354	0	0.0109	0.4366	0.008	0.014	0.4364	-0.013	0.0143	0.4378	0.0033	0.0141
	rs1007766	7	1034903	g	a	0.487	0.0117497	0.0013918	5.81036e-05	71.3	0.4956	-0.0016	0.0089	0.496	-0.0091	0.0107	0.4971	0.0078	0.0138	0.4964	-0.0237	0.0142	0.4963	-0.0057	0.0138
	rs34409228	7	1102674	t	c	0.126	0.0282762	0.00210412	0.000146562	180.6	0.1363	0.0325	0.0128	0.136	0.0226	0.0153	0.1362	0.0199	0.0197	0.1358	0.0199	0.0202	0.1355	0.0253	0.0198
	rs79949326	7	6461310	t	c	0.252	0.0282304	0.00159987	0.000251238	311.4	0.2389	0.015	0.0103	0.2388	0.0075	0.0124	0.2374	0.0012	0.0161	0.238	0.0209	0.0164	0.2385	0.0221	0.016
	rs6460894	7	12247330	c	t	0.328	-0.0108081	0.00148633	4.26751e-05	52.9	0.3334	-0.0074	0.0093	0.3336	-0.0193	0.0112	0.3336	-0.0141	0.0145	0.3337	-0.0293	0.0148	0.3337	0.006	0.0145
	rs10242866	7	17920613	t	c	0.393	-0.02315	0.00141783	0.000215119	266.6	0.4215	0.0062	0.0089	0.4205	0.003	0.0108	0.4217	-0.0037	0.014	0.4219	0.0121	0.0142	0.4217	0.0221	0.0139
	rs1534696	7	26397239	c	a	0.448	-0.0158296	0.00141952	0.000101846	124.4	0.4371	0.0036	0.009	0.4379	0.0078	0.0108	0.4362	0.0261	0.014	0.4359	-0.0089	0.0143	0.4359	-0.0109	0.014
	rs2700908	7	36198547	c	t	0.386	-0.0126261	0.001418	6.40269e-05	79.3	0.3839	0.0156	0.0091	0.3848	0.0242	0.0109	0.3843	0.0358	0.0141	0.3839	0.0074	0.0143	0.3827	0.0101	0.0141
	rs2534600	7	38280224	a	c	0.417	-0.0115486	0.00143301	5.28679e-05	64.9	0.4069	-0.0182	0.009	0.4071	-0.0256	0.0109	0.4068	-0.0267	0.0141	0.4067	-0.0229	0.0143	0.4065	-0.0208	0.0141
	rs876037	7	50308692	a	t	0.313	0.0153142	0.00148007	8.66488e-05	107.1	0.3241	0.0288	0.0093	0.324	0.0182	0.0113	0.3243	0.0486	0.0146	0.3234	-0.0006	0.0149	0.324	0.0441	0.0146
	rs42125	7	72823777	g	a	0.0204	-0.045477	0.00553833	5.6444e-05	67.4	0.0222	-0.0318	0.0359	0.0221	-0.0259	0.0424	0.0221	0.0109	0.0545	0.0221	-0.0468	0.0569	0.0222	-0.022	0.0553
	rs55747707	7	73037366	a	g	0.196	0.0381472	0.00174595	0.000385327	477.4	0.1876	-0.003	0.0112	0.1881	-0.0009	0.0135	0.1872	-0.0081	0.0175	0.1872	0.0006	0.0178	0.1877	0.005	0.0174
	rs117649635	7	74297908	g	c	0.054	-0.023684	0.00326045	4.33758e-05	52.8	0.096	0.0056	0.0185	0.0937	-0.0373	0.0225	0.0941	-0.0562	0.0294	0.0931	-0.0277	0.0296	0.0956	0.0379	0.0287
	rs705379	7	94953895	a	g	0.464	-0.0102792	0.00140992	4.29021e-05	53.2	0.4895	0.0099	0.0088	0.4903	0.0087	0.0107	0.4911	0.016	0.0138	0.4903	-0.0033	0.0141	0.4899	0.0062	0.0138
	rs4730222	7	106810293	c	g	0.2	0.0142388	0.00173811	5.41649e-05	67.1	0.2006	0.0212	0.0111	0.2011	0.0298	0.0133	0.2011	0.03	0.0172	0.2008	0.0333	0.0175	0.2003	0.0067	0.0174
	rs10229792	7	116982907	a	g	0.362	-0.0118447	0.00145649	5.38033e-05	66.1	0.3629	0.0052	0.0091	0.3618	0.0078	0.0111	0.3629	0.0201	0.0143	0.3622	-0.0016	0.0146	0.3624	0.0188	0.0143
	rs11762784	7	130424646	a	g	0.495	0.0299962	0.00140741	0.000370189	454.2	0.469	-0.015	0.0089	0.47	-0.0048	0.0107	0.4685	0.0009	0.0139	0.4685	-0.0172	0.0141	0.4683	-0.0283	0.0139
	rs10273527	7	139036598	t	g	0.234	0.0118801	0.00164368	4.22534e-05	52.2	0.2601	0.0043	0.0102	0.2592	0.0096	0.0123	0.2607	-0.0005	0.016	0.2614	0.0273	0.0161	0.2604	0.0101	0.016
	rs12154436	7	150343784	a	g	0.191	-0.0139363	0.00175701	5.07742e-05	62.9	0.1859	0.007	0.0112	0.1856	0.0041	0.0136	0.1857	0.0139	0.0176	0.1854	0.0011	0.0179	0.1855	0.0249	0.0175
	rs7794796	7	150540196	t	c	0.332	-0.0174129	0.00147194	0.000112939	139.9	0.3658	0.014	0.0092	0.3639	0.018	0.0112	0.3665	0.0149	0.0145	0.3664	0.024	0.0147	0.3676	0.008	0.0144
	rs746390	8	9103712	g	t	0.285	0.011609	0.00154991	4.55553e-05	56.1	0.2846	0.0106	0.0097	0.2846	0.016	0.0117	0.2838	0.0256	0.0151	0.2828	0.0033	0.0154	0.2817	-0.0043	0.0152
	rs9987289	8	9183358	a	g	0.0917	-0.0933621	0.0023742	0.00124096	1546.3	0.0812	-0.0296	0.016	0.0813	-0.0323	0.0192	0.0806	-0.0182	0.0247	0.0808	-0.0478	0.0255	0.0806	-0.0349	0.0248
	rs6601302	8	9239458	t	g	0.249	0.0171219	0.00162531	8.97483e-05	111	0.2414	0.0141	0.0106	0.2407	0.0035	0.0129	0.2403	0.005	0.0168	0.2407	0.0105	0.017	0.2414	0.025	0.0167
	rs4922073	8	19506410	c	t	0.442	-0.0170327	0.00141338	0.000116925	145.2	0.4417	-0.0119	0.0089	0.4413	-0.0108	0.0107	0.4416	0.0138	0.0139	0.4418	-0.0304	0.0142	0.442	-0.025	0.0139
	rs73607786	8	19742699	a	g	0.0125	0.0887426	0.0063865	0.000156136	193.1	0.016	0.0105	0.0357	0.0155	-0.0135	0.0426	0.0156	0.0057	0.054	0.0157	-0.0198	0.0561	0.0158	0.0288	0.0552
	rs254	8	19811897	g	c	0.148	0.100389	0.00194787	0.00212971	2656.1	0.1567	-0.001	0.0121	0.1568	0.005	0.0147	0.1577	-0.0032	0.0191	0.1577	0.0099	0.0193	0.1577	-0.0037	0.0191
	rs6989064	8	19941448	c	t	0.455	-0.0560638	0.00138381	0.00132437	1641.4	0.4615	-0.0034	0.0089	0.4612	0.0069	0.0107	0.4625	0.0195	0.0139	0.4626	-0.0116	0.0141	0.4637	-0.0122	0.0138
	rs56090699	8	19998949	c	t	0.296	0.0145625	0.00153853	7.27596e-05	89.6	0.271	-0.008	0.0102	0.2729	-0.001	0.0122	0.2703	-0.008	0.0158	0.2695	0.0027	0.0161	0.2674	-0.0007	0.0161
	rs75772194	8	36846435	g	a	0.166	-0.0131949	0.00184198	4.12631e-05	51.3	0.198	-0.0142	0.0111	0.1979	-0.0123	0.0135	0.1998	-0.0035	0.0175	0.1998	-0.0245	0.0178	0.1994	-0.0285	0.0176
	rs34246353	8	71138299	c	t	0.0931	-0.0249181	0.00235384	9.00388e-05	112.1	0.1054	0.0015	0.0147	0.1052	-0.005	0.0181	0.1062	-0.0223	0.0237	0.1063	0.0135	0.0237	0.1061	-0.0117	0.0236
	rs1802539	8	103876183	a	g	0.186	0.0130999	0.00176564	4.42287e-05	55	0.1874	-0.0065	0.0112	0.1876	0.0079	0.0135	0.1878	0.0064	0.0175	0.1878	0.0089	0.0178	0.1874	-0.0119	0.0176
	rs2941657	8	106372180	a	g	0.469	0.0105831	0.00139657	4.63455e-05	57.4	0.4821	-0.0092	0.0088	0.4808	-0.011	0.0106	0.48	-0.0181	0.0137	0.4811	-0.0066	0.014	0.4818	-0.0066	0.0137
	rs3808460	8	116597635	t	c	0.426	-0.0325051	0.00139391	0.000436751	543.8	0.3963	0.0134	0.0091	0.3983	0.0307	0.011	0.3953	0.0248	0.0143	0.395	0.0383	0.0145	0.3936	-0.0098	0.0144
	rs72647336	8	126445055	a	g	0.0489	-0.0501736	0.00341746	0.000175441	215.5	0.0491	0.0412	0.0226	0.0494	0.0625	0.0267	0.0489	0.1044	0.0344	0.0487	0.0261	0.0355	0.0482	0.0064	0.0353
	rs2954038	8	126507389	c	a	0.303	-0.0425786	0.00150519	0.000644404	800.2	0.3093	-0.0108	0.0096	0.3099	-0.0036	0.0116	0.3102	-0.0283	0.0151	0.3105	0.0237	0.0153	0.3103	-0.0304	0.0151
	rs12549603	8	126632639	a	g	0.28	-0.019313	0.00153164	0.000128391	159	0.2905	0.0051	0.0098	0.2891	0.0023	0.0119	0.289	0.0013	0.0154	0.2899	0.0067	0.0157	0.2902	-0.0078	0.0154
	rs7817574	8	144302570	c	t	0.195	0.0275212	0.00175991	0.000198337	244.5	0.1874	0.0161	0.0113	0.1872	0.0127	0.0138	0.1871	0	0.0178	0.1873	0.0183	0.0182	0.1872	0.0234	0.0178
	rs4741016	9	1036132	c	t	0.23	-0.0144567	0.00164534	6.26589e-05	77.2	0.2334	-0.0049	0.0106	0.2325	0.0111	0.0129	0.2324	0.0156	0.0168	0.232	0.0064	0.0171	0.2327	-0.0259	0.0168
	rs548824	9	14088789	c	t	0.164	0.0135983	0.00187108	4.24381e-05	52.8	0.1611	0.0016	0.0119	0.1613	0.0091	0.0141	0.1605	0.0131	0.0183	0.1605	-0.0039	0.0186	0.1605	-0.0082	0.0184
	rs686030	9	15304782	c	a	0.142	-0.0496185	0.00196943	0.000509817	634.8	0.1302	-0.0285	0.013	0.1311	-0.0167	0.0155	0.1304	-0.0348	0.0202	0.1299	-0.0125	0.0205	0.1296	-0.0572	0.0204
	rs62543565	9	16901067	c	a	0.363	-0.0105497	0.00143746	4.37146e-05	53.9	0.3874	0.0064	0.009	0.3857	0.0073	0.0109	0.3884	0.0112	0.0142	0.3881	0.0006	0.0144	0.3884	0.0003	0.0141
	rs1412234	9	28410683	c	t	0.32	-0.0125588	0.00148344	5.76311e-05	71.7	0.304	0.0316	0.0095	0.3029	0.0262	0.0115	0.3012	0.0322	0.0149	0.3017	0.0329	0.0152	0.3022	0.0283	0.0149
	rs74500135	9	106603816	c	t	0.00909	0.0625014	0.00784618	5.14592e-05	63.5	0.0107	0.0093	0.0465	0.0109	0.0212	0.0557	0.0109	0.0175	0.0716	0.0108	0.0077	0.0742	0.0107	0.0339	0.0722
	rs2297402	9	107579880	t	c	0.0249	-0.0652481	0.00455146	0.000166164	205.5	0.0256	-0.0039	0.0295	0.0255	-0.0251	0.0365	0.0257	-0.0176	0.047	0.0256	-0.0645	0.0486	0.0257	0.0157	0.0464
	rs2066714	9	107586753	c	t	0.123	0.0451623	0.00208279	0.00037956	470.2	0.1594	0.0154	0.0126	0.1579	0.0071	0.0156	0.1603	0.0182	0.0201	0.1613	0.0094	0.0204	0.1627	0.043	0.0199
	rs11789603	9	107647019	t	c	0.101	0.063725	0.00230617	0.000613459	763.5	0.1055	-0.0293	0.0142	0.1057	-0.0405	0.0172	0.1059	-0.029	0.0222	0.1054	-0.0633	0.0228	0.1057	-0.0094	0.022
	rs115464783	9	107654293	t	c	0.0143	-0.0603886	0.00841833	5.19496e-05	51.5	0.0031	-0.0244	0.2598	0.0031	0.0514	0.2965	0.0031	-0.1361	0.3878	0.0031	0.3563	0.3511	0.0031	0.0656	0.3619
	rs2740488	9	107661742	c	a	0.261	-0.0689666	0.00157162	0.0015457	1925.7	0.2661	0.0163	0.0099	0.2657	0.018	0.012	0.2647	0.0112	0.0156	0.2657	0.0255	0.0158	0.2651	0.0273	0.0155
	rs2519093	9	136141870	t	c	0.187	0.0169995	0.00174306	7.64717e-05	95.1	0.2086	0.0132	0.0107	0.2083	0	0.0131	0.2093	-0.0153	0.017	0.2097	0.0159	0.017	0.2089	0.043	0.0167
	rs75406471	10	5257647	a	g	0.156	-0.0141584	0.00191123	4.41231e-05	54.9	0.1464	0.0337	0.0123	0.1461	0.0435	0.0148	0.1451	0.0436	0.0191	0.1453	0.055	0.0195	0.145	0.0112	0.0193
	rs11254464	10	17265447	c	t	0.421	0.0140662	0.00142002	8.14547e-05	98.1	0.4545	0.0125	0.0089	0.4547	0.0237	0.0108	0.4572	0.023	0.014	0.4573	0.0247	0.0142	0.4568	0.012	0.014
	rs12358424	10	33641149	g	t	0.0899	-0.0256025	0.00244639	8.80557e-05	109.5	0.0857	0.0159	0.0158	0.0856	0.0213	0.0194	0.0851	-0.0162	0.0253	0.0858	0.0536	0.0254	0.0861	0.0509	0.0249
	rs55665473	10	46022005	a	g	0.239	0.0262865	0.00161043	0.000214043	266.4	0.2315	0.0065	0.0104	0.2318	0.0125	0.0124	0.2305	0.0031	0.0161	0.2307	0.0137	0.0163	0.2297	0.0092	0.016
	rs10826337	10	61409469	a	g	0.417	-0.0117207	0.00141311	5.59584e-05	68.8	0.4192	-0.0028	0.009	0.4186	-0.0069	0.0109	0.4199	-0.0051	0.0141	0.4198	-0.0164	0.0143	0.4211	0.0008	0.0141
	rs703966	10	80954251	a	g	0.418	0.01183	0.00140175	5.74917e-05	71.2	0.4063	-0.032	0.0089	0.4082	-0.0365	0.0107	0.4078	-0.0378	0.0139	0.4078	-0.0314	0.0141	0.4073	-0.0306	0.0138
	rs4418728	10	94839724	t	g	0.451	0.0194771	0.00138768	0.000159775	197	0.4727	0.0274	0.0088	0.4716	0.0288	0.0106	0.4725	0.0298	0.0137	0.4731	0.0276	0.014	0.4733	0.0215	0.0137
	rs10786114	10	95309022	c	t	0.124	-0.0229704	0.00209605	9.73228e-05	120.1	0.1178	0.0219	0.0136	0.117	0.0082	0.0165	0.1166	0.0033	0.0214	0.1164	0.0032	0.0218	0.1169	0.0261	0.0212
	rs2792751	10	113940329	t	c	0.281	0.0306446	0.00151917	0.000327064	406.9	0.2954	-0.0109	0.0097	0.2963	-0.005	0.0117	0.2973	-0.0235	0.0153	0.2975	0.0092	0.0154	0.297	0.0014	0.0152
	rs17875416	10	115796337	g	a	0.119	0.0302703	0.0021178	0.000164315	204.3	0.1106	0.0075	0.0141	0.1103	-0.0114	0.0167	0.1089	-0.0431	0.0219	0.1094	0.021	0.0219	0.1096	0.0155	0.0216
	rs2218584	10	118408642	c	t	0.422	0.011805	0.00140199	5.7127e-05	70.9	0.4403	-0.0106	0.009	0.4401	-0.0067	0.0108	0.4412	-0.0014	0.014	0.4416	-0.014	0.0143	0.442	-0.0139	0.014
	rs2254069	10	122875589	a	g	0.117	-0.0167006	0.00211643	5.00673e-05	62.3	0.1236	0.0032	0.0133	0.1228	0.0101	0.0162	0.1225	-0.018	0.021	0.1233	0.0321	0.0212	0.1233	0.0214	0.0209
	rs140201358	11	823586	g	c	0.0131	-0.0586188	0.00613164	7.46123e-05	91.4	0.0115	-0.0495	0.0446	0.0116	-0.0641	0.0538	0.0115	-0.0784	0.0701	0.0115	-0.0172	0.0705	0.0115	0.0493	0.0664
	rs1661052	11	2942593	g	a	0.0917	-0.0260638	0.00245756	9.1708e-05	112.5	0.0938	-0.0444	0.0152	0.0939	-0.043	0.0185	0.0942	-0.0376	0.0239	0.094	-0.0443	0.0243	0.094	-0.0547	0.024
	rs72844048	11	3105622	a	g	0.0165	-0.0427918	0.00587717	4.30159e-05	53	0.0195	-0.0225	0.0341	0.0198	-0.0202	0.0411	0.0197	-0.0078	0.0531	0.0197	-0.0131	0.054	0.0197	-0.0231	0.0529
	rs3900595	11	14313329	g	t	0.123	0.0205401	0.00211429	7.58796e-05	94.4	0.1139	0.0024	0.0137	0.1131	0.011	0.0167	0.1135	0.0047	0.0216	0.1136	0.0196	0.0219	0.1137	-0.0154	0.0216
	rs79634051	11	14561945	c	g	0.0256	0.0485277	0.00460806	9.0091e-05	110.9	0.0253	0.0505	0.0312	0.0252	0.0675	0.0374	0.0247	0.0334	0.0493	0.0251	0.097	0.0493	0.0251	0.0369	0.0489
	rs7944119	11	27722298	t	g	0.315	-0.0152899	0.00148375	8.53187e-05	106.2	0.2814	-0.0113	0.0097	0.2822	-0.0052	0.0116	0.28	0.0025	0.015	0.2799	-0.0112	0.0154	0.2803	-0.0126	0.0151
	rs11031791	11	32469729	t	a	0.394	-0.0115235	0.00140988	5.36754e-05	66.8	0.4116	0.024	0.0089	0.4103	0.0278	0.0108	0.4105	0.0287	0.014	0.4118	0.0317	0.0142	0.4125	0.0267	0.014
	rs10838684	11	47283862	g	a	0.311	0.0419489	0.00150491	0.00062395	777	0.3087	-0.0145	0.0096	0.3071	-0.0097	0.0117	0.3081	0.0072	0.0151	0.3086	-0.03	0.0155	0.3102	-0.0146	0.0151
	rs7107356	11	47676170	g	a	0.496	0.0120413	0.00139808	5.97269e-05	74.2	0.5023	-0.0157	0.0087	0.5035	-0.0092	0.0106	0.5032	-0.012	0.0137	0.5029	-0.0082	0.0139	0.5022	-0.009	0.0137
	rs174564	11	61588305	g	a	0.351	-0.0458541	0.00144647	0.000810158	1004.9	0.3273	-0.0625	0.0093	0.3281	-0.0614	0.0113	0.3281	-0.0472	0.0146	0.3277	-0.0814	0.0149	0.3292	-0.0539	0.0146
	rs11231694	11	63862882	c	g	0.0566	-0.0401783	0.00299854	0.000144452	179.5	0.0673	-0.0031	0.018	0.0669	0.0039	0.0228	0.0675	0.0047	0.0295	0.0681	0.0178	0.0298	0.0686	-0.0244	0.0296
	rs2306363	11	65405600	t	g	0.201	0.0201555	0.00174614	0.000109729	133.2	0.2052	0.0052	0.0108	0.2056	0.0061	0.0132	0.2058	0.0145	0.0171	0.2058	0.0094	0.0174	0.2061	0.0061	0.017
	rs7940105	11	68732026	a	g	0.266	-0.012759	0.00159553	5.16182e-05	63.9	0.2672	-0.0118	0.01	0.2674	0.0024	0.0121	0.2678	0.0075	0.0156	0.2684	0.0049	0.0159	0.2661	-0.0459	0.0157
	rs673335	11	75450576	c	t	0.174	-0.0299251	0.0018127	0.000219086	272.5	0.1807	0.0005	0.0114	0.1794	-0.0063	0.014	0.181	0.0165	0.018	0.1808	-0.0304	0.0185	0.1811	0.0368	0.0178
	rs10891054	11	109966513	a	c	0.305	0.0164975	0.00150561	9.72937e-05	120.1	0.2998	0.0057	0.0096	0.3002	0.0066	0.0115	0.3003	0.0045	0.015	0.3002	0.0071	0.0152	0.2993	0.0073	0.0149
	rs964184	11	116648917	g	c	0.135	-0.108211	0.00200104	0.00235077	2924.4	0.147	0.01	0.0124	0.1463	0.0089	0.0152	0.1467	-0.002	0.0197	0.1471	0.0076	0.0201	0.1472	0.0055	0.0197
	rs141469619	11	116714293	g	a	0.00916	-0.209314	0.0078753	0.000575341	706.4	0.0078	-0.0962	0.0592	0.0079	-0.1038	0.0722	0.0078	-0.1589	0.0967	0.0079	-0.0475	0.0955	0.008	-0.0357	0.0916
	rs59781045	11	117095283	t	c	0.0694	0.0804584	0.00273867	0.000693505	863.1	0.0719	0.0251	0.0171	0.0714	0.0148	0.0206	0.0714	0.0111	0.0267	0.0714	-0.0038	0.0273	0.0715	0.0296	0.0266
	rs555075	11	117193203	t	c	0.443	0.0135446	0.00139256	7.62204e-05	94.6	0.4848	0.0056	0.009	0.4834	0.0102	0.0108	0.4856	0.0271	0.014	0.486	-0.0027	0.0142	0.4873	0.0042	0.0139
	rs538478	11	118925341	a	g	0.451	0.0114385	0.00139647	5.39453e-05	67.1	0.4595	-0.0047	0.0088	0.4595	-0.0024	0.0106	0.4607	0.0154	0.0138	0.4606	-0.0126	0.014	0.4613	-0.007	0.0138
	rs11218736	11	122523667	t	c	0.249	0.0223314	0.00160376	0.000155882	193.9	0.2343	-0.0185	0.0105	0.235	-0.021	0.0126	0.2342	-0.0332	0.0164	0.2343	-0.0044	0.0165	0.2337	-0.0053	0.0162
	rs2155308	11	126328095	g	a	0.391	-0.0120928	0.00141812	5.8848e-05	72.7	0.3966	0.0009	0.009	0.3973	0.0065	0.0109	0.3985	0.0223	0.0141	0.3975	-0.016	0.0145	0.3965	-0.0158	0.0142
	rs7298463	12	6663964	c	g	0.171	-0.018262	0.00186452	7.73735e-05	95.9	0.1709	-0.007	0.0118	0.17	-0.0064	0.0144	0.1702	-0.0171	0.0187	0.1706	0.0113	0.0189	0.171	-0.0014	0.0187
	rs11045172	12	20470221	c	a	0.199	0.0265875	0.00173495	0.000189379	234.8	0.1748	-0.0109	0.0119	0.1767	-0.0109	0.0142	0.1772	-0.0326	0.0185	0.1784	0.0218	0.0186	0.1764	-0.0039	0.0185
	rs11045237	12	20579083	c	a	0.219	0.0126706	0.00167758	4.59851e-05	57	0.2117	0.0202	0.0108	0.2116	0.0212	0.013	0.2118	0.0306	0.0168	0.2108	-0.0004	0.0172	0.2108	0.0358	0.0168
	rs2683521	12	53799714	a	g	0.472	-0.013584	0.00140798	7.56389e-05	93.1	0.486	0.0026	0.009	0.4844	0.0023	0.0107	0.4857	0.0089	0.0139	0.4853	-0.0094	0.0142	0.4869	-0.0002	0.0139
	rs11171739	12	56470625	c	t	0.422	0.0111703	0.00139418	5.18548e-05	64.2	0.4102	-0.0041	0.009	0.4095	-0.0212	0.0109	0.4084	-0.0325	0.0141	0.4084	-0.0233	0.0144	0.4098	0.0198	0.014
	rs73119306	12	57826982	g	a	0.249	0.0274664	0.00160299	0.000236618	293.6	0.2201	0.0225	0.0106	0.2199	0.0216	0.0127	0.2187	0.0154	0.0165	0.2186	0.0219	0.0168	0.2196	0.0202	0.0164
	rs2338104	12	109895168	c	g	0.472	-0.0283678	0.0013828	0.000339374	420.9	0.4694	0.0074	0.0088	0.4694	0.007	0.0106	0.4694	0.019	0.0137	0.4695	-0.0015	0.014	0.4703	0.0153	0.0137
	rs11065979	12	112059557	t	c	0.43	-0.0183163	0.00142004	0.000136445	166.4	0.4258	-0.0622	0.009	0.4278	-0.0768	0.0108	0.4272	-0.0853	0.014	0.4275	-0.0712	0.0142	0.4264	-0.0492	0.0139
	rs2243616	12	121406370	g	t	0.348	0.0124677	0.00147148	5.93188e-05	71.8	0.3656	0.0172	0.0091	0.3652	0.0185	0.011	0.3666	0.0211	0.0143	0.3667	0.0169	0.0145	0.367	0.0192	0.0143
	rs111933537	12	123248255	c	a	0.0865	0.026116	0.0025913	8.45335e-05	101.6	0.0902	-0.0385	0.0163	0.0911	-0.028	0.0194	0.0915	-0.0587	0.0254	0.0912	-0.0005	0.0255	0.0898	-0.0749	0.0255
	rs12366872	12	123804721	c	g	0.0953	0.043415	0.00234974	0.000275304	341.4	0.1062	0.0241	0.0146	0.1054	0.0122	0.0181	0.106	0.0073	0.0236	0.1065	0.0175	0.0239	0.1067	0.0176	0.0234
	rs77909495	12	124323592	t	c	0.0847	0.0243771	0.00255636	7.3985e-05	90.9	0.0841	-0.0128	0.0162	0.0848	0.0078	0.0193	0.0845	-0.0061	0.0251	0.0843	0.0338	0.025	0.0844	-0.0035	0.0249
	rs837500	12	125077567	c	t	0.367	-0.0274427	0.00149384	0.000285482	337.5	0.3631	0.002	0.0093	0.3626	0.0133	0.0113	0.3628	0.0021	0.0146	0.3627	0.0247	0.0148	0.3628	-0.011	0.0146
	rs838876	12	125259888	a	g	0.328	0.0384287	0.00151337	0.000530406	644.8	0.3224	0.0033	0.0095	0.3221	-0.0054	0.0115	0.3225	0.0069	0.0148	0.3224	-0.0086	0.0151	0.3223	0.0074	0.0148
	rs61941677	12	125325010	g	c	0.13	-0.0616162	0.00210707	0.000692398	855.1	0.1198	0.0248	0.0139	0.1201	0.0157	0.0167	0.1198	-0.004	0.0217	0.1196	0.0302	0.0219	0.1197	0.0365	0.0213
	rs76428106	13	28604007	c	t	0.0117	-0.0610701	0.00693011	6.31075e-05	77.7	0.0132	-0.1462	0.0458	0.0136	-0.0938	0.054	0.0136	-0.1037	0.07	0.0135	-0.0909	0.0723	0.0132	-0.2502	0.0738
	rs78424108	13	41673457	g	c	0.071	-0.0255808	0.00269463	7.24103e-05	90.1	0.071	-0.0251	0.0177	0.0715	-0.0226	0.021	0.0714	-0.0241	0.0274	0.0713	-0.02	0.0278	0.0713	-0.006	0.0273
	rs549058	13	51201045	t	g	0.125	0.0182085	0.00208492	6.12823e-05	76.3	0.1234	-0.0146	0.0132	0.1233	-0.0163	0.016	0.1236	-0.0124	0.0206	0.1237	-0.0113	0.021	0.1235	-0.0064	0.0206
	rs9537803	13	58366634	c	t	0.279	-0.0111516	0.00154214	4.20151e-05	52.3	0.2628	0.0043	0.0099	0.2628	0.0171	0.0119	0.2613	-0.0047	0.0155	0.2615	0.0387	0.0157	0.2613	-0.0057	0.0155
	rs9604045	13	113927208	t	g	0.239	0.0168561	0.00183578	7.31912e-05	84.3	0.2545	-0.0055	0.0116	0.2539	-0.0163	0.0139	0.254	-0.014	0.0182	0.2541	-0.0208	0.0184	0.2546	0.0083	0.0181
	rs1955512	14	33175822	g	a	0.429	-0.0102855	0.00143493	4.2094e-05	51.4	0.418	0.0107	0.009	0.4185	0.012	0.0108	0.4176	0.0129	0.0139	0.4172	0.0091	0.0142	0.4158	0.0076	0.0139
	rs2236263	14	69261162	a	t	0.309	0.0119324	0.0014901	5.15574e-05	64.1	0.2959	-0.0091	0.0096	0.2955	-0.0042	0.0116	0.2945	-0.0094	0.0151	0.2948	-0.0106	0.0153	0.2951	-0.0088	0.015
	rs11158858	14	70844475	g	t	0.369	-0.0105913	0.00144017	4.36357e-05	54.1	0.3441	-0.0034	0.0092	0.3445	-0.0136	0.0111	0.3427	-0.0138	0.0144	0.3428	-0.0081	0.0146	0.3432	0.0136	0.0144
	rs13379043	14	74250126	c	t	0.271	0.0187991	0.00155787	0.000117891	145.6	0.2856	-0.0164	0.01	0.2856	-0.0108	0.012	0.2855	-0.0239	0.0156	0.286	-0.0017	0.0158	0.2851	-0.0023	0.0156
	rs3825667	14	89804373	t	a	0.195	-0.0152946	0.00174577	6.17171e-05	76.8	0.1984	-0.0007	0.011	0.1984	-0.0093	0.0132	0.199	0.0057	0.0171	0.1987	-0.0286	0.0174	0.1986	0.0133	0.017
	rs28535178	14	100379166	c	g	0.176	-0.0138453	0.0018185	4.66066e-05	58	0.1883	0.0389	0.0113	0.1879	0.0565	0.0138	0.1884	0.0537	0.0178	0.1893	0.0648	0.0181	0.1885	0.0007	0.018
	rs12888955	14	103256877	g	a	0.346	-0.0130983	0.00144429	6.62677e-05	82.2	0.3509	-0.0062	0.0092	0.3496	-0.0048	0.0111	0.3507	-0.0058	0.0144	0.3506	0.0008	0.0146	0.3512	-0.0077	0.0144
	rs2494747	14	105258437	g	t	0.385	0.0260436	0.00148633	0.000258157	307	0.412	0.0111	0.0096	0.4101	0.0086	0.0116	0.4119	-0.0013	0.0149	0.4123	0.0135	0.0152	0.4128	0.0147	0.0148
	rs275182	15	39446211	g	a	0.167	0.0146602	0.00186648	4.96012e-05	61.7	0.1876	-0.005	0.0117	0.1853	-0.0175	0.0144	0.1873	-0.0146	0.0187	0.1878	-0.0174	0.0189	0.1887	0.0079	0.0184
	rs7170463	15	41888918	g	a	0.312	0.013358	0.00151354	6.27248e-05	77.9	0.3013	-0.0003	0.0097	0.3018	-0.0035	0.0115	0.301	-0.0005	0.015	0.301	-0.0056	0.0152	0.3001	0.0107	0.015
	rs55707100	15	43820717	t	c	0.0264	-0.101589	0.00430332	0.000449273	557.3	0.0312	-0.0071	0.0255	0.0313	-0.0016	0.0304	0.0314	-0.0668	0.0403	0.0317	0.0705	0.0388	0.0315	-0.001	0.0398
	rs1318175	15	58586129	t	c	0.163	-0.0629051	0.00187174	0.000907175	1129.5	0.1634	-0.0301	0.0118	0.1642	-0.0294	0.0142	0.1646	-0.0239	0.0184	0.1644	-0.0446	0.0188	0.1638	-0.0539	0.0185
	rs4775033	15	58644087	t	a	0.121	-0.0394506	0.00212592	0.000276755	344.4	0.1361	-0.0226	0.0129	0.1362	-0.0261	0.0156	0.1371	-0.0357	0.0203	0.1375	-0.0186	0.0205	0.1368	-0.0429	0.0204
	rs1601933	15	58671559	t	c	0.464	-0.0733168	0.00145061	0.00213211	2554.5	0.4497	-0.001	0.0091	0.4507	-0.0072	0.0109	0.4491	-0.0071	0.0141	0.4487	-0.0174	0.0144	0.4476	0.0027	0.0141
	rs11632618	15	58724706	a	g	0.0658	0.0996229	0.00277216	0.00104288	1291.5	0.0682	-0.0373	0.0186	0.069	-0.0155	0.0221	0.0689	-0.0444	0.029	0.0688	0.0005	0.0289	0.0683	-0.0696	0.0289
	rs80236739	15	58972699	g	a	0.0412	-0.0376286	0.00369835	8.37105e-05	103.5	0.0381	0.0376	0.0258	0.0382	0.0259	0.031	0.0374	0.048	0.0405	0.0374	0.0253	0.0412	0.0376	0.0403	0.0404
	rs7404696	16	1012393	c	t	0.274	0.0144949	0.00157513	7.10635e-05	84.7	0.2847	0.0011	0.0097	0.2844	0.0025	0.0119	0.2849	-0.0059	0.0153	0.2849	0.009	0.0156	0.2842	-0.003	0.0153
	rs2113260	16	11455993	t	c	0.316	0.011127	0.00151874	4.37674e-05	53.7	0.3122	-0.0207	0.0095	0.3123	-0.0206	0.0115	0.312	-0.0232	0.0149	0.312	-0.0183	0.0151	0.3112	-0.0236	0.0148
	rs12928099	16	15150505	a	c	0.297	0.0181148	0.00151748	0.000115112	142.5	0.2893	0.0075	0.0097	0.2907	0.011	0.0115	0.2906	0.0226	0.0149	0.29	0.0098	0.0152	0.2895	-0.0005	0.0149
	rs3814883	16	29994922	t	c	0.469	-0.0127004	0.00141221	6.58057e-05	80.9	0.4674	0.0041	0.0089	0.4681	0.0062	0.0107	0.4672	-0.0093	0.0139	0.4672	0.0191	0.0141	0.4678	-0.0063	0.0138
	rs56094641	16	53806453	g	a	0.41	-0.0194015	0.00139927	0.000154886	192.3	0.405	-0.0053	0.009	0.4059	0.0019	0.0107	0.4059	0.0026	0.0139	0.4054	-0.001	0.0141	0.405	-0.0106	0.0138
	rs75818633	16	56511925	c	t	0.106	-0.0230119	0.00223434	8.52855e-05	106.1	0.1069	-0.0097	0.0142	0.1074	-0.0104	0.0171	0.1069	-0.0313	0.0222	0.1072	0.0172	0.0224	0.1069	-0.0118	0.0221
	rs75152587	16	56579961	t	g	0.0128	-0.0856202	0.00627667	0.000150628	186.1	0.0183	0.001	0.0357	0.0181	-0.004	0.0495	0.0185	0.0515	0.0621	0.0187	-0.0532	0.0668	0.0188	-0.0824	0.0653
	rs2062545	16	56704125	g	a	0.0469	0.0517236	0.0033416	0.000194665	239.6	0.0503	0.0009	0.0201	0.05	0.0022	0.0238	0.0501	0.0017	0.0307	0.0497	-0.0154	0.0316	0.0494	-0.0095	0.0309
	rs2241770	16	56866196	c	t	0.0903	-0.0874121	0.00238429	0.00107954	1344.1	0.0945	0.0032	0.015	0.0944	0.0096	0.0182	0.0943	0.0048	0.0236	0.0945	0.009	0.0239	0.0945	-0.0231	0.0237
	rs9989419	16	56985139	a	g	0.394	-0.14513	0.00143611	0.00841283	10212.7	0.3906	0.0094	0.0094	0.3898	0.009	0.0113	0.3894	0.0106	0.0147	0.389	0.0118	0.0149	0.3895	-0.01	0.0147
	rs11646205	16	57314411	t	a	0.489	-0.0197569	0.00140945	0.000163137	196.5	0.4903	-0.0033	0.0089	0.4907	-0.0079	0.0107	0.4914	-0.0035	0.0139	0.4907	-0.0112	0.0142	0.4908	0.0005	0.0139
	rs71647892	16	66997756	c	t	0.00986	-0.0745513	0.00718962	8.8704e-05	107.5	0.008	0.0471	0.0542	0.008	0.0477	0.0647	0.0078	0.0946	0.0834	0.0078	-0.0196	0.088	0.0079	-0.0191	0.0823
	rs55781197	16	67940350	g	a	0.122	0.0702085	0.00209824	0.000898812	1119.6	0.1205	0.0077	0.0135	0.1203	-0.0071	0.0162	0.1205	-0.004	0.0209	0.1197	-0.0256	0.0214	0.12	0.0391	0.0206
	rs2925979	16	81534790	t	c	0.301	-0.0347222	0.00149747	0.000434026	537.6	0.2989	-0.0017	0.0096	0.2991	0.0075	0.0116	0.2989	0.0061	0.015	0.299	0.0108	0.0153	0.2989	-0.0127	0.0151
	rs896263	16	85927519	g	c	0.241	0.0126468	0.00166655	4.7018e-05	57.6	0.2568	-0.0035	0.0101	0.2567	-0.007	0.0123	0.2566	-0.0106	0.0159	0.2571	0.0013	0.0162	0.257	-0.0044	0.0159
	rs12931143	16	88006065	c	t	0.478	-0.0120075	0.00143819	5.77849e-05	69.7	0.4494	0.0166	0.0089	0.4511	0.0192	0.0106	0.447	0.0053	0.0137	0.4474	0.024	0.014	0.4467	0.0123	0.0137
	rs11870735	17	481604	t	c	0.176	-0.0156151	0.00181389	5.9586e-05	74.1	0.1808	-0.0034	0.0113	0.1812	-0.005	0.0135	0.1809	-0.0186	0.0175	0.1806	0.0029	0.0177	0.1805	0.0039	0.0175
	rs12453576	17	3881293	t	c	0.174	-0.0132616	0.00182331	4.27025e-05	52.9	0.1701	-0.0117	0.0116	0.1704	-0.0116	0.0141	0.1699	0.0024	0.0182	0.17	-0.0234	0.0187	0.1702	0	0.0182
	rs3803800	17	7462969	a	g	0.217	-0.0189566	0.00166775	0.00010389	129.2	0.2199	-0.0146	0.0107	0.2185	-0.0168	0.013	0.219	-0.0165	0.0168	0.2192	-0.022	0.0172	0.2197	-0.006	0.0168
	rs28583584	17	17483297	a	g	0.0612	-0.0254357	0.00289972	6.20417e-05	76.9	0.0558	-0.0204	0.019	0.0555	-0.0539	0.0228	0.0556	-0.022	0.0293	0.0552	-0.0964	0.0306	0.0555	-0.0112	0.029
	rs12453682	17	37770005	c	t	0.31	-0.0281792	0.00153106	0.000276143	338.7	0.324	0.0276	0.0095	0.323	0.0196	0.0115	0.3239	0.0197	0.0149	0.3239	0.0192	0.0151	0.324	0.0469	0.0148
	rs12103674	17	37804352	c	t	0.077	-0.0224947	0.00260165	6.01411e-05	74.8	0.0724	0.0097	0.017	0.072	-0.0075	0.0203	0.0716	-0.0156	0.0264	0.0716	0.0163	0.0266	0.072	0.0496	0.0258
	rs34855406	17	40731411	c	g	0.273	-0.0137686	0.00155619	6.30309e-05	78.3	0.2625	0.025	0.0099	0.2628	0.0313	0.012	0.2611	0.022	0.0155	0.2617	0.0365	0.0158	0.2621	0.0284	0.0155
	rs72836561	17	41926126	t	c	0.0302	-0.187095	0.00403226	0.00174197	2152.9	0.0288	0.0028	0.0271	0.0288	-0.0322	0.0328	0.0286	-0.0819	0.0433	0.0289	0.0113	0.0429	0.0291	0.0355	0.0412
	rs28481675	17	46320031	t	g	0.108	0.0201685	0.00224536	6.48243e-05	80.7	0.1083	-0.0104	0.0141	0.1083	0.0001	0.0168	0.1082	0.0088	0.0217	0.1081	0.0011	0.0221	0.1073	-0.0276	0.0218
	rs12940636	17	53400110	c	t	0.345	0.0115518	0.00145409	5.07327e-05	63.1	0.3399	-0.0149	0.0093	0.3406	-0.0126	0.0112	0.3398	-0.0122	0.0145	0.3403	-0.0125	0.0148	0.3393	-0.0363	0.0145
	rs9915591	17	65826090	g	c	0.202	-0.0141955	0.00171829	5.48751e-05	68.3	0.2249	0.0064	0.0109	0.2238	0.0069	0.0133	0.226	-0.0006	0.0173	0.2257	0.0016	0.0175	0.2265	0.0078	0.0172
	rs1007041	17	66384554	t	a	0.465	-0.010785	0.0014396	4.61081e-05	56.1	0.4565	0.0175	0.0091	0.4573	0.0041	0.011	0.4573	0.0223	0.0142	0.4563	-0.0135	0.0144	0.4557	0.0269	0.0141
	rs34931250	17	66879927	t	c	0.0595	-0.0502261	0.0029695	0.000232231	286.1	0.0557	0.0183	0.0206	0.0563	0.0485	0.0245	0.056	0.0726	0.0315	0.0558	0.0243	0.0327	0.0552	-0.0235	0.0322
	rs2376583	17	76402105	a	t	0.496	-0.0294916	0.00137437	0.000370098	460.5	0.5091	0.0105	0.0088	0.5086	0.0125	0.0107	0.5081	0.0125	0.0138	0.5093	0.0179	0.0141	0.5084	-0.0058	0.0138
	rs6506032	18	287534	a	g	0.0734	0.0217664	0.00261925	5.55234e-05	69.1	0.078	0.041	0.0167	0.0774	0.0405	0.0201	0.0777	0.0626	0.0259	0.0773	0.0267	0.0264	0.0772	0.0568	0.0258
	rs1652343	18	21131929	c	t	0.493	0.0130372	0.00137986	7.18753e-05	89.3	0.4959	-0.0116	0.0089	0.4951	-0.0075	0.0106	0.4957	0.0024	0.0138	0.4959	-0.019	0.014	0.4963	-0.0203	0.0138
	rs147050466	18	46680955	t	c	0.0202	0.0429291	0.00498594	6.00038e-05	74.1	0.0176	-0.0882	0.0343	0.0177	-0.1089	0.041	0.0175	-0.1247	0.0537	0.0175	-0.0746	0.055	0.0174	-0.1242	0.054
	rs77960347	18	47109955	g	a	0.0125	0.253112	0.00616844	0.00135847	1683.7	0.0126	0.0015	0.0399	0.0126	0.0337	0.0471	0.0125	0.006	0.0608	0.0126	0.0462	0.0621	0.0126	-0.0062	0.0615
	rs1943977	18	47173181	a	g	0.174	-0.0754744	0.00182055	0.00138001	1718.7	0.1585	0.0031	0.012	0.1588	0.0118	0.0144	0.1578	-0.0031	0.0187	0.1581	0.0132	0.019	0.1586	-0.0049	0.0187
	rs12957708	18	47284353	g	a	0.15	0.0238448	0.00193295	0.000122344	152.2	0.1483	-0.0075	0.0123	0.1489	-0.0022	0.015	0.1492	-0.0299	0.0196	0.1489	0.0069	0.0197	0.1487	-0.0049	0.0194
	rs523288	18	57848369	t	a	0.238	-0.0184174	0.00164118	0.000103705	125.9	0.2396	0.0188	0.0102	0.2392	0.0119	0.0124	0.2391	0.0173	0.016	0.2392	0.0081	0.0163	0.2384	0.0232	0.016
	rs895332	19	4033301	g	a	0.0679	0.0218975	0.00282063	4.95154e-05	60.3	0.0683	-0.0535	0.0177	0.0683	-0.0514	0.0212	0.0684	-0.0435	0.0272	0.0685	-0.0453	0.0281	0.0683	-0.0321	0.0273
	rs4804101	19	7220745	t	g	0.438	-0.0132598	0.00140172	7.26221e-05	89.5	0.4301	0.0181	0.0089	0.4306	0.0151	0.0107	0.4299	0.0144	0.0139	0.4297	0.0191	0.0141	0.4297	0.0289	0.0138
	rs35137994	19	8429066	t	c	0.0579	0.0439765	0.00297353	0.000176612	218.7	0.0649	0.0072	0.0184	0.0652	0.0103	0.0218	0.0658	0.0262	0.028	0.0652	0.0019	0.0287	0.065	0.0268	0.0282
	rs116843064	19	8429323	a	g	0.0198	0.214779	0.00494778	0.00152836	1884.4	0.0193	-0.0989	0.0334	0.0199	-0.0525	0.0397	0.02	-0.0096	0.0509	0.0198	-0.1032	0.0537	0.0197	-0.1571	0.0533
	rs737337	19	11347493	c	t	0.084	-0.0540584	0.00246206	0.000387426	482.1	0.09	-0.0108	0.0157	0.0888	-0.0067	0.0198	0.0902	0.03	0.0254	0.0898	-0.0309	0.0262	0.0906	-0.0231	0.0256
	rs60570301	19	18597196	a	g	0.121	0.0159804	0.00216584	4.39151e-05	54.4	0.1161	-0.0118	0.0139	0.1159	-0.0177	0.017	0.1155	-0.035	0.0222	0.1156	0	0.0224	0.1157	-0.0304	0.0219
	rs4805881	19	33896432	a	c	0.334	-0.019606	0.00146141	0.000145578	180	0.3529	0.0317	0.0091	0.3519	0.0301	0.0111	0.3525	0.0299	0.0143	0.3524	0.0201	0.0146	0.3518	0.0227	0.0144
	rs137991784	19	41751520	a	g	0.12	0.0157389	0.0021342	4.37211e-05	54.4	0.107	0.0147	0.0143	0.1069	0.0014	0.0171	0.1062	-0.0092	0.0222	0.1057	0.0085	0.0225	0.1064	0.0289	0.0219
	rs429358	19	45411941	c	t	0.152	-0.0861765	0.00192642	0.00161171	2001.1	0.1356	0.0088	0.0128	0.1353	-0.0067	0.0156	0.1345	-0.0097	0.0201	0.1347	-0.0011	0.0205	0.1357	0.017	0.0199
	rs144311893	19	45423944	t	c	0.0197	0.0870566	0.00508566	0.000237567	293	0.0198	0.0173	0.0333	0.02	0.0321	0.0395	0.0199	0.0625	0.0504	0.0198	0.0117	0.0532	0.0199	0.0472	0.0515
	rs2288912	19	45449199	g	c	0.49	0.0362658	0.00138631	0.000551013	684.3	0.4998	0.0166	0.0088	0.4982	0.0045	0.0106	0.498	0.0056	0.0138	0.4989	0.0094	0.014	0.4999	0.0447	0.0138
	rs12460012	19	52343134	c	t	0.297	-0.0136602	0.00150729	6.59906e-05	82.1	0.3015	0.0082	0.0096	0.3012	0.0175	0.0116	0.3022	0.0216	0.015	0.3019	0.0195	0.0153	0.3016	0.0068	0.015
	rs367070	19	54800500	g	a	0.219	0.0555795	0.00168623	0.00087882	1086.4	0.2271	-0.0118	0.0111	0.2262	-0.0183	0.0134	0.227	-0.026	0.0174	0.2281	-0.011	0.0177	0.2301	-0.0073	0.0173
	rs151235402	20	569164	t	c	0.0167	-0.0676011	0.00553802	0.000120593	149	0.0159	0.012	0.0368	0.016	0.0559	0.0442	0.016	0.0658	0.0568	0.0161	0.0583	0.0584	0.016	0.0146	0.0582
	rs1054787	20	17600114	c	g	0.156	-0.0181091	0.0018985	7.33923e-05	91	0.1648	-0.0053	0.0122	0.164	-0.0061	0.0151	0.1648	-0.0139	0.0196	0.1659	-0.0177	0.02	0.1666	0.003	0.0194
	rs6060086	20	30164874	c	g	0.161	0.014739	0.00188956	4.89186e-05	60.8	0.1548	0.0306	0.0121	0.1543	0.0422	0.0143	0.1541	0.0509	0.0184	0.1535	0.0228	0.0188	0.153	0.0002	0.0186
	rs12624640	20	32952125	a	g	0.429	-0.0179233	0.00141817	0.000129715	159.7	0.4141	-0.0245	0.0089	0.4156	-0.0249	0.0108	0.4149	-0.0231	0.014	0.4146	-0.0223	0.0142	0.414	-0.0273	0.0139
	rs1800961	20	43042364	t	c	0.0338	-0.133595	0.00381998	0.000988297	1223.1	0.0293	-0.063	0.0261	0.0294	-0.053	0.0314	0.0296	0.0097	0.04	0.0292	-0.1416	0.0432	0.0296	-0.0352	0.0405
	rs144164168	20	44476037	t	c	0.0209	-0.0468036	0.00496074	7.18377e-05	89	0.0217	0.0134	0.0306	0.0219	0.0086	0.0361	0.0219	0.0176	0.0468	0.0219	0.0229	0.047	0.0217	0.0154	0.0469
	rs77617917	20	44563217	a	g	0.0771	-0.0584463	0.00257923	0.000412763	513.5	0.0723	-0.0129	0.0173	0.0725	-0.018	0.0207	0.0721	-0.0081	0.0268	0.0721	-0.0336	0.0276	0.0719	-0.0121	0.0267
	rs149074578	20	44625065	a	c	0.0255	-0.0525463	0.00455268	0.000107732	133.2	0.0255	0.0093	0.03	0.0257	0.0233	0.0353	0.0256	0.1073	0.0444	0.0254	-0.021	0.0472	0.0256	0.0189	0.0465
	rs11905856	20	46356466	g	a	0.189	0.016531	0.00181535	6.79214e-05	82.9	0.1912	-0.0081	0.0117	0.1918	-0.0106	0.0139	0.1913	-0.0332	0.0181	0.1917	0.011	0.0183	0.1913	-0.0278	0.0182
	rs8126001	20	62711459	t	c	0.484	0.0135804	0.00147987	8.06893e-05	84.2	0.4958	0.0145	0.0088	0.4953	0.012	0.0107	0.4954	0.0083	0.0139	0.4959	0.0286	0.0142	0.4961	0.0067	0.0139
	rs4818226	21	42633065	a	g	0.323	0.0110549	0.00147968	4.5235e-05	55.8	0.3117	0.0066	0.0095	0.3122	0.0124	0.0113	0.3115	-0.0005	0.0147	0.3113	0.0297	0.0149	0.3103	-0.0095	0.0147
	rs235314	21	46271452	c	t	0.477	0.0176913	0.00139501	0.000130325	160.8	0.4678	0.0036	0.0088	0.4676	0.0151	0.0107	0.4676	0.0186	0.0138	0.4675	0.0144	0.0141	0.4675	-0.0104	0.0138
	rs9976784	21	46907479	a	g	0.201	-0.0185235	0.00171962	9.39274e-05	116	0.2006	-0.0253	0.011	0.2011	-0.029	0.0133	0.2013	-0.0157	0.017	0.201	-0.0505	0.0176	0.2006	-0.0172	0.0171
	rs2070512	22	21949411	c	a	0.205	-0.036325	0.00170617	0.000365945	453.3	0.2114	-0.0185	0.0108	0.2106	-0.0164	0.0132	0.2118	-0.0405	0.0171	0.2127	0.0097	0.0173	0.2132	0.0038	0.017
	rs2023967	22	30907168	a	g	0.228	-0.0169226	0.00163822	8.57899e-05	106.7	0.2187	0.012	0.0105	0.2189	0.0052	0.0125	0.2179	0.004	0.0162	0.218	0.0136	0.0165	0.2179	0.0138	0.0162
	rs4820325	22	38599978	g	a	0.418	0.0196419	0.00141272	0.000156988	193.3	0.4203	-0.0153	0.0088	0.4204	-0.0172	0.0107	0.4209	-0.0132	0.0138	0.4207	-0.0128	0.014	0.4205	-0.0034	0.0138
	rs2071887	22	38879010	a	t	0.343	-0.0114053	0.00147376	4.82932e-05	59.9	0.3537	-0.0155	0.0093	0.3537	-0.012	0.0112	0.3543	-0.0179	0.0146	0.3541	-0.01	0.0148	0.3538	-0.0311	0.0146

## Sheet: Table S4.SNPinfo_UVMR_Trig
	Supplementary Table 4: Summary information for IVs of triglycerides, used in GLGC2021-UVMR
	SNPs	Chr	Position	Effect allele	Other allele	Association with triglycerides					Association with CRC			Association with colon			Association with proximal			Association with distal			Association with rectal
						EAF	Beta	SE	R2	F-statistic	EAF	Beta	SE	EAF	Beta	SE	EAF	Beta	SE	EAF	Beta	SE	EAF	Beta	SE
	rs6605083	1	2147162	c	t	0.233	0.0119684	0.00165762	4.23839e-05	52.1	0.2357	0.0093	0.0104	0.2367	-0.0013	0.0126	0.237	0.0073	0.0162	0.2363	-0.0108	0.0166	0.2363	-0.0031	0.0163
	rs7538833	1	16504381	t	c	0.372	-0.0111822	0.00142192	4.96235e-05	61.8	0.3639	-0.0089	0.0091	0.3651	-0.0112	0.0109	0.3649	0.0032	0.0141	0.3636	-0.0338	0.0144	0.3644	0.003	0.0141
	rs114165349	1	27021913	c	g	0.0233	0.0684903	0.00456739	0.000179834	224.9	0.0229	-0.0317	0.03	0.023	-0.0162	0.0363	0.023	0.0044	0.0472	0.0232	0.0165	0.0476	0.023	-0.0105	0.0464
	rs4660690	1	39819503	a	g	0.215	0.0206177	0.00166832	0.000122001	152.7	0.2108	0.0166	0.0107	0.2113	0.0118	0.0129	0.211	0.0065	0.0167	0.2109	0.0127	0.017	0.2104	0.0279	0.0166
	rs12078980	1	51508526	c	t	0.0922	-0.0222738	0.00238399	6.97204e-05	87.3	0.2039	0.0251	0.0148	0.2013	0.0444	0.0177	0.2099	0.0456	0.0229	0.2123	0.046	0.0232	0.2164	0.0052	0.0232
	rs213494	1	54877103	c	t	0.34	-0.0137377	0.00147194	7.05483e-05	87.1	0.3567	-0.0006	0.0093	0.3564	-0.0079	0.0112	0.3568	-0.01	0.0145	0.3569	-0.0058	0.0148	0.358	0.0226	0.0145
	rs79500827	1	61700516	g	a	0.0703	-0.0208864	0.0026794	4.85561e-05	60.8	0.0595	0.0105	0.0185	0.0598	0.0151	0.0221	0.0589	-0.0023	0.0287	0.0592	0.034	0.0291	0.059	0.0222	0.0284
	rs11588261	1	62904936	a	g	0.337	-0.0715059	0.00148548	0.00185766	2317.1	0.3224	-0.0173	0.0095	0.3218	-0.0161	0.0115	0.3197	-0.0189	0.0149	0.3201	-0.0166	0.0151	0.3209	-0.0052	0.0148
	rs2613505	1	72835410	c	t	0.189	-0.0139303	0.00177072	4.95372e-05	61.9	0.168	-0.0104	0.0117	0.1683	-0.0186	0.0139	0.167	-0.0158	0.018	0.1664	-0.0358	0.0185	0.1672	-0.0039	0.0179
	rs12133907	1	93850283	c	a	0.391	-0.0118584	0.00141921	5.63981e-05	69.8	0.3883	0.0159	0.009	0.3875	0.0217	0.011	0.3866	0.0161	0.0142	0.3867	0.0294	0.0144	0.3873	0.0198	0.0142
	rs4378243	1	98395881	g	t	0.174	0.0147155	0.00182777	5.18812e-05	64.8	0.1537	-0.0178	0.0121	0.1539	-0.0146	0.0145	0.1531	-0.0063	0.0188	0.1528	-0.0261	0.0193	0.1525	-0.0183	0.0188
	rs646776	1	109818530	c	t	0.22	-0.0113777	0.00164193	3.83521e-05	48	0.211	-0.0052	0.0107	0.2108	-0.0097	0.0128	0.21	-0.0006	0.0166	0.2097	-0.0181	0.0169	0.2092	-0.0276	0.0166
	rs10494363	1	149909495	a	g	0.0748	-0.0269128	0.00260428	8.54287e-05	106.8	0.0689	0.0463	0.0171	0.0691	0.0507	0.0203	0.0684	0.0395	0.0263	0.0684	0.0629	0.0265	0.0686	0.0485	0.0262
	rs12750321	1	154251626	g	a	0.292	-0.0148669	0.00152497	7.62951e-05	95	0.2866	0.0117	0.0097	0.2867	0.0226	0.0118	0.2866	0.0268	0.0153	0.2866	0.021	0.0156	0.2876	0.015	0.0153
	rs7539464	1	172359576	t	a	0.43	0.0131357	0.00138728	7.21717e-05	89.7	0.4129	0.0262	0.0089	0.4115	0.0184	0.0107	0.4105	0.0212	0.0138	0.4096	0.014	0.014	0.41	0.0301	0.0138
	rs115276619	1	184865132	a	t	0.0157	-0.0497207	0.00565792	6.18092e-05	77.2	0.0152	-0.0065	0.0383	0.0153	-0.0043	0.0457	0.0152	-0.0417	0.0593	0.0153	0.0065	0.0604	0.0152	-0.0652	0.061
	rs2821228	1	203517723	c	g	0.463	0.0133718	0.00147482	6.90529e-05	82.2	0.4627	0.0078	0.009	0.4628	-0.0003	0.0109	0.463	-0.0057	0.0142	0.4628	0.0069	0.0144	0.463	0.008	0.0139
	rs11240358	1	205070573	a	g	0.397	0.013375	0.00140579	7.28678e-05	90.5	0.41	-0.0044	0.0091	0.4088	-0.0175	0.0109	0.4104	-0.002	0.014	0.4112	-0.0331	0.0144	0.4128	0.0019	0.0141
	rs1337101	1	219726100	t	g	0.313	-0.020048	0.00149759	0.000146573	179.2	0.2949	0.0014	0.0096	0.2953	-0.0103	0.0116	0.2946	-0.0105	0.015	0.295	-0.003	0.0153	0.2963	-0.0012	0.015
	rs61830291	1	221001142	c	a	0.0948	0.0214454	0.00234915	6.66122e-05	83.3	0.0888	-0.0103	0.0159	0.0892	-0.0093	0.019	0.0887	-0.0133	0.0247	0.089	-0.0237	0.0252	0.0889	-0.0167	0.0247
	rs2281721	1	230297136	c	t	0.39	0.0444727	0.0013983	0.000807864	1011.5	0.4086	0.002	0.009	0.407	-0.0072	0.0108	0.4089	-0.0049	0.014	0.4087	-0.0115	0.0142	0.4097	0.0084	0.014
	rs1043897	1	230416399	t	g	0.411	-0.0146955	0.0013988	8.85987e-05	110.4	0.4282	-0.0027	0.0091	0.4275	0.0008	0.0109	0.4282	-0.0026	0.014	0.4297	-0.0094	0.0144	0.4304	-0.0162	0.0141
	rs17713879	2	254215	a	g	0.368	-0.0111716	0.00142629	4.93606e-05	61.4	0.3548	-0.0056	0.0091	0.3553	-0.0095	0.011	0.3549	-0.0286	0.0144	0.3552	0.0138	0.0145	0.3539	-0.0037	0.0143
	rs3820897	2	3642361	t	c	0.193	-0.0161779	0.00174875	6.93427e-05	85.6	0.2095	-0.0345	0.0112	0.209	-0.0385	0.0137	0.2114	-0.0495	0.0178	0.2119	-0.0291	0.0181	0.2118	-0.0505	0.0178
	rs12478327	2	20374249	c	a	0.487	-0.0171517	0.00137321	0.000124601	156	0.4683	-0.019	0.0088	0.4682	-0.0187	0.0106	0.4684	-0.0126	0.0138	0.4678	-0.0271	0.014	0.4676	-0.0298	0.0137
	rs676210	2	21231524	a	g	0.214	-0.0704109	0.00166065	0.00143386	1797.7	0.2402	-0.0033	0.0106	0.2393	-0.0154	0.0129	0.2412	-0.0133	0.0166	0.2419	-0.0107	0.0169	0.2425	0.0017	0.0165
	rs1275513	2	27370970	t	c	0.495	-0.0112519	0.00137523	5.34676e-05	66.9	0.4975	-0.0001	0.0088	0.4973	-0.0003	0.0106	0.497	0.0012	0.0138	0.4969	-0.0026	0.014	0.4963	0.0058	0.0138
	rs7586601	2	27584666	g	a	0.447	-0.0686253	0.00139165	0.00194263	2431.7	0.4177	0.0296	0.0089	0.4169	0.0271	0.0107	0.4152	0.0176	0.0139	0.4153	0.045	0.0141	0.4152	0.039	0.0138
	rs2141371	2	27860258	g	a	0.309	-0.0507999	0.00157129	0.00085319	1045.2	0.3138	0.0243	0.01	0.3125	0.025	0.0121	0.3131	0.0222	0.0157	0.3138	0.0188	0.016	0.3144	0.0344	0.0157
	rs72616903	2	43743012	c	t	0.165	0.0146626	0.0018673	4.92494e-05	61.7	0.1735	0.0214	0.0116	0.1739	0.029	0.014	0.1742	0.0421	0.018	0.1744	0.0254	0.0183	0.1742	0.0304	0.0181
	rs1861410	2	58933591	c	t	0.449	0.0108161	0.00138597	4.88574e-05	60.9	0.4397	0.0011	0.0088	0.4399	0.0048	0.0106	0.4398	0.0014	0.0137	0.4398	-0.0009	0.0139	0.4402	0.0126	0.0137
	rs4671331	2	59312675	t	c	0.393	0.00975332	0.00140162	3.86752e-05	48.4	0.3869	0.0147	0.0089	0.3864	0.0107	0.0108	0.3855	0.0068	0.014	0.3854	0.0087	0.0142	0.3859	0.0314	0.014
	rs2540949	2	65284231	t	a	0.383	-0.019884	0.00141174	0.00015854	198.4	0.3945	0.0065	0.009	0.3945	0.0022	0.0108	0.3958	-0.0161	0.0141	0.3951	0.0135	0.0143	0.3951	0.0377	0.014
	rs72946301	2	111861838	a	g	0.0986	-0.0201054	0.00233235	5.93808e-05	74.3	0.0965	-0.0237	0.0152	0.0968	-0.0296	0.0181	0.097	-0.0349	0.0236	0.0969	-0.025	0.0239	0.0966	-0.007	0.0234
	rs7578604	2	121308660	t	g	0.248	0.0161417	0.00159618	8.17737e-05	102.3	0.2578	0.0071	0.0101	0.2571	0.0018	0.0122	0.2576	0.0018	0.0158	0.2574	0.0049	0.0161	0.2582	0.0119	0.0158
	rs6430090	2	146347459	a	g	0.402	0.0104499	0.00140657	4.45274e-05	55.2	0.4097	0.0075	0.0089	0.4098	0.0122	0.0108	0.4099	0.0157	0.014	0.4104	0.0087	0.0142	0.41	0.0016	0.0139
	rs16844848	2	161029592	g	a	0.195	0.0118107	0.00172854	3.72891e-05	46.7	0.1833	-0.0104	0.0113	0.1834	-0.0075	0.0139	0.1831	0.0172	0.0179	0.1832	-0.0122	0.0184	0.1834	-0.0109	0.018
	rs13389219	2	165528876	t	c	0.4	-0.0335082	0.00139571	0.000461175	576.4	0.3859	0.0067	0.009	0.3853	0.0092	0.0108	0.3842	0.0039	0.014	0.3841	0.014	0.0142	0.3833	0.0004	0.014
	rs148566631	2	203447875	a	g	0.117	0.0177558	0.00213424	5.53187e-05	69.2	0.114	-0.0025	0.0139	0.1143	0.0031	0.0166	0.1138	-0.014	0.0216	0.1141	0.0096	0.0218	0.1137	-0.0143	0.0216
	rs78058190	2	219699999	a	g	0.0524	0.0766795	0.00354486	0.000382125	467.9	0.0468	0.051	0.0277	0.0476	0.0731	0.0329	0.0471	0.0535	0.0432	0.0474	0.084	0.0439	0.0468	0.0623	0.0435
	rs1024137	2	227095876	g	t	0.363	-0.0342883	0.00142094	0.000465206	582.3	0.3428	-0.0082	0.0092	0.3434	-0.019	0.011	0.3426	-0.0221	0.0143	0.3422	-0.0224	0.0146	0.3414	0.0014	0.0143
	rs57074291	2	227229344	g	c	0.263	-0.0113793	0.00155886	4.25898e-05	53.3	0.279	-0.0161	0.01	0.2777	-0.0189	0.0121	0.279	-0.0256	0.0157	0.2805	-0.0097	0.0159	0.2816	-0.0087	0.0156
	rs79639690	2	227605895	c	t	0.0458	0.0236798	0.00332228	4.06489e-05	50.8	0.0561	0.0016	0.0197	0.0555	0.0059	0.0248	0.0563	-0.0015	0.0322	0.0563	0.0022	0.0325	0.0568	-0.0172	0.0326
	rs7645905	3	4758244	g	t	0.479	-0.0115233	0.00137695	5.63798e-05	70	0.4371	-0.0117	0.0089	0.4394	-0.0061	0.0107	0.4357	-0.0169	0.0139	0.4361	0.0097	0.0141	0.4357	-0.0064	0.0139
	rs62246314	3	9504099	a	g	0.101	0.0159684	0.00225742	3.99661e-05	50	0.1052	0.0027	0.0144	0.1055	-0.0089	0.0172	0.1055	-0.0138	0.0223	0.1056	-0.0032	0.0225	0.1045	0.0208	0.0221
	rs12485478	3	12351223	g	a	0.0272	0.0385118	0.00417913	6.79012e-05	84.9	0.0405	0.021	0.023	0.0401	-0.0042	0.0304	0.0411	-0.0226	0.0396	0.0413	0.0259	0.0396	0.0413	-0.0057	0.0395
	rs1801282	3	12393125	g	c	0.125	-0.0270379	0.00205951	0.000137646	172.4	0.1171	-0.0033	0.0136	0.1175	0.0102	0.0163	0.1174	0.0215	0.0211	0.1169	0.0001	0.0215	0.116	-0.0149	0.0212
	rs9820178	3	12511695	t	c	0.2	-0.0135429	0.00171861	4.95967e-05	62.1	0.1863	-0.0011	0.0113	0.1863	-0.0028	0.0135	0.1858	0.0132	0.0174	0.1851	-0.0293	0.0179	0.1853	-0.0017	0.0175
	rs2044755	3	24292926	a	t	0.122	0.0142256	0.00209204	3.69318e-05	46.2	0.1271	0.0179	0.0134	0.1259	0.017	0.0165	0.1264	0.008	0.0215	0.1266	0.0364	0.0217	0.127	0.0266	0.0212
	rs6792725	3	24520283	a	g	0.319	0.0159417	0.00154516	8.6741e-05	106.4	0.3218	0.0037	0.0098	0.322	0.0028	0.0118	0.3227	-0.009	0.0153	0.3226	0.0041	0.0155	0.3225	-0.0016	0.0153
	rs4678556	3	37007396	g	c	0.446	-0.0104326	0.00139816	4.49169e-05	55.7	0.4276	-0.0205	0.0089	0.4286	-0.0316	0.0107	0.4265	-0.0628	0.0138	0.4272	0	0.014	0.4272	0.0061	0.0138
	rs4955411	3	49145304	a	g	0.224	-0.0137496	0.00166635	5.55918e-05	68.1	0.2153	-0.0017	0.0107	0.2155	0.0006	0.0127	0.2151	0.0106	0.0165	0.214	-0.0089	0.0168	0.2134	0.0015	0.0164
	rs17052061	3	52346240	g	t	0.169	-0.0200737	0.00183061	9.60353e-05	120.2	0.16	-0.0442	0.0119	0.1603	-0.0471	0.0142	0.1591	-0.0527	0.0184	0.1591	-0.0512	0.0187	0.1594	-0.0625	0.0184
	rs12486424	3	66874481	c	a	0.289	0.0118231	0.00151492	4.86499e-05	60.9	0.3042	0.0059	0.0096	0.3029	-0.0024	0.0117	0.3049	-0.006	0.0152	0.3049	0.0015	0.0154	0.3057	0.0217	0.0151
	rs13066793	3	87037543	g	a	0.091	-0.0175987	0.00243568	4.18804e-05	52.2	0.0845	0.0028	0.0163	0.0848	0.0023	0.0194	0.0841	0.0039	0.0252	0.0845	0.002	0.0254	0.0839	-0.0131	0.0249
	rs684773	3	135956305	a	c	0.209	-0.0253918	0.00174904	0.000168671	210.8	0.2258	-0.0118	0.0104	0.2264	-0.0118	0.0125	0.2264	0.0013	0.0161	0.2261	-0.0085	0.0164	0.2265	0.0016	0.0161
	rs4683440	3	142669479	a	g	0.465	0.0119711	0.00139271	6.01337e-05	73.9	0.4724	-0.0111	0.0089	0.4729	-0.0186	0.0108	0.4729	-0.0368	0.014	0.4736	-0.0085	0.0142	0.4732	-0.0191	0.014
	rs6787781	3	155535351	c	g	0.27	0.0127098	0.00156514	5.39399e-05	65.9	0.2879	-0.006	0.0097	0.2863	-0.0197	0.0118	0.287	-0.0196	0.0152	0.2866	-0.02	0.0155	0.2873	0.0145	0.0151
	rs9817452	3	156795414	t	g	0.383	-0.0178823	0.00142784	0.000126457	156.9	0.4146	-0.003	0.009	0.4146	-0.0084	0.0109	0.4165	-0.0036	0.0141	0.4153	-0.0117	0.0143	0.4155	0.0042	0.0141
	rs5394	3	170744893	a	g	0.097	0.0219167	0.00230484	7.2219e-05	90.4	0.0996	-0.0223	0.0147	0.0996	-0.0223	0.0174	0.0999	-0.0085	0.0224	0.0998	-0.0303	0.0229	0.0993	-0.0308	0.0226
	rs79287178	3	172294500	a	g	0.0293	0.0601879	0.00421697	0.00016322	203.7	0.028	-0.0306	0.0277	0.0283	-0.0502	0.0331	0.028	-0.0521	0.0428	0.0281	-0.0649	0.044	0.0279	-0.012	0.0428
	rs1377587	4	961191	a	g	0.456	0.00980418	0.00141321	3.99314e-05	48.1	0.4691	0.0053	0.0088	0.4695	-0.0035	0.0108	0.4702	0.005	0.0139	0.4699	-0.0082	0.0142	0.4702	0.0084	0.014
	rs13108218	4	3443931	a	g	0.386	0.0286405	0.00144836	0.000317599	391	0.4101	-0.0016	0.0091	0.41	0.0089	0.0111	0.4116	0.002	0.0143	0.4111	0.0019	0.0146	0.4113	-0.0109	0.0144
	rs71603401	4	18034463	g	a	0.128	0.02115	0.00207133	8.33268e-05	104.3	0.1382	0.0085	0.0128	0.1377	-0.0121	0.0154	0.1378	-0.0173	0.0199	0.1384	-0.0091	0.0202	0.1386	0.0264	0.0198
	rs6448429	4	26066863	t	c	0.164	0.0216715	0.00185679	0.000108883	136.2	0.168	0.0062	0.0117	0.1686	0.0187	0.014	0.1682	0.0242	0.0181	0.1682	0.0036	0.0185	0.1669	-0.0167	0.0183
	rs9884390	4	69373407	c	t	0.223	0.0168636	0.0017127	7.98268e-05	96.9	0.2073	-0.0078	0.0116	0.2083	-0.0068	0.0139	0.2068	-0.0183	0.0181	0.206	-0.0039	0.0183	0.2062	-0.0189	0.0178
	rs10008637	4	77414144	c	t	0.456	0.0104937	0.00137364	4.66146e-05	58.4	0.4446	-0.0141	0.0088	0.4459	-0.0186	0.0106	0.4449	-0.0264	0.0138	0.4445	-0.01	0.014	0.4442	-0.0239	0.0137
	rs17605615	4	87996745	a	g	0.394	0.0272349	0.00140714	0.000299131	374.6	0.3987	0.0182	0.0089	0.3987	0.0132	0.0108	0.3989	0.0062	0.0139	0.3985	0.0137	0.0142	0.3998	0.0204	0.0139
	rs13118477	4	89704367	a	g	0.396	0.0103291	0.00141887	4.26644e-05	53	0.4247	-0.0068	0.009	0.4244	-0.0072	0.0108	0.4273	-0.0078	0.014	0.4269	0.0039	0.0143	0.4269	-0.0087	0.0141
	rs1126673	4	100045616	c	t	0.306	-0.0142118	0.00148682	7.29718e-05	91.4	0.2974	-0.0031	0.0096	0.2987	-0.0086	0.0114	0.2982	-0.0052	0.0147	0.2982	-0.0052	0.015	0.2967	-0.0053	0.0147
	rs13107325	4	103188709	t	c	0.0642	0.0372865	0.00275981	0.000145777	182.5	0.0741	0.0059	0.0169	0.0745	0.0022	0.02	0.0747	0.0397	0.0259	0.0742	-0.0372	0.0266	0.0741	0.0167	0.0259
	rs148827772	4	110766064	g	a	0.0208	0.0425203	0.00530345	5.16606e-05	64.3	0.0218	-0.0263	0.0359	0.0219	-0.0235	0.043	0.0217	-0.0497	0.057	0.0219	0.0101	0.0566	0.0219	0.0175	0.0546
	rs72679249	4	111122162	g	a	0.316	0.0117258	0.00152791	4.75584e-05	58.9	0.3313	-0.004	0.0096	0.3318	0.008	0.0116	0.3326	0.0195	0.0149	0.3326	-0.0085	0.0153	0.3321	-0.0276	0.015
	rs7696969	4	143326714	t	g	0.368	0.0118988	0.00142473	5.58261e-05	69.7	0.3723	-0.0062	0.009	0.3727	0.0001	0.0109	0.373	0.0042	0.0141	0.3725	0.0038	0.0143	0.3726	-0.0053	0.0141
	rs4691378	4	157704459	g	a	0.321	-0.0141198	0.00146401	7.42935e-05	93	0.3334	-0.0237	0.0093	0.3328	-0.0328	0.0113	0.3339	-0.0451	0.0146	0.334	-0.0194	0.0148	0.3331	-0.0316	0.0145
	rs79760705	5	53298716	t	g	0.11	0.0258967	0.00218663	0.00011202	140.3	0.106	0.0236	0.0141	0.1064	0.0263	0.0168	0.1057	0.0259	0.0216	0.106	0.0271	0.022	0.1055	0.021	0.0217
	rs28650790	5	55861464	t	c	0.181	0.0382226	0.001771	0.000371926	465.8	0.1831	0.0079	0.0113	0.1835	0.0191	0.0135	0.1828	0.0309	0.0174	0.1826	0.0092	0.0177	0.1823	-0.0141	0.0176
	rs832540	5	56199202	g	a	0.359	0.0117558	0.0014362	5.35127e-05	67	0.3744	0.0293	0.0092	0.3722	0.0296	0.0111	0.3739	0.0337	0.0143	0.3747	0.0303	0.0145	0.3758	0.0394	0.0143
	rs151912	5	57607142	a	t	0.411	0.0119062	0.00141459	5.68316e-05	70.8	0.3976	-0.0032	0.009	0.3968	-0.0024	0.0108	0.3972	0.0121	0.014	0.3966	-0.0195	0.0143	0.398	-0.0021	0.0141
	rs4976033	5	67714246	g	a	0.406	0.0176192	0.00141686	0.000125992	154.6	0.4189	0.0034	0.0091	0.4183	0.0049	0.011	0.4193	0.004	0.0143	0.4191	0.0066	0.0145	0.4183	-0.0156	0.0143
	rs10052346	5	78472599	t	g	0.39	-0.0112414	0.00142797	5.06926e-05	62	0.3928	0.0145	0.009	0.3918	0.0127	0.0109	0.3922	-0.0013	0.0141	0.3929	0.0259	0.0143	0.393	0.0043	0.0141
	rs115912456	5	82815158	g	a	0.0422	-0.0273591	0.00340781	5.14827e-05	64.5	0.0419	-0.0207	0.0221	0.0424	0.0007	0.0262	0.0424	-0.0101	0.034	0.0423	0.0138	0.0345	0.0418	-0.0351	0.0345
	rs6595187	5	118723609	g	a	0.283	-0.0192878	0.00152568	0.000127641	159.8	0.2815	0.0011	0.0097	0.2815	0.0126	0.0117	0.2807	0.0066	0.0152	0.2808	0.0171	0.0154	0.2802	-0.0006	0.0152
	rs253942	5	131320462	t	c	0.0622	0.0247988	0.00283206	6.12415e-05	76.7	0.0685	-0.0068	0.0176	0.068	-0.0215	0.0221	0.0688	-0.0198	0.0285	0.069	-0.009	0.029	0.069	-0.051	0.0287
	rs72801474	5	132444128	a	g	0.0955	-0.0301264	0.00238552	0.000127392	159.5	0.0849	0.0066	0.0165	0.085	0.0071	0.0197	0.0848	0.0163	0.0255	0.0849	0.0036	0.026	0.0853	0.0067	0.0254
	rs111998037	5	139798007	c	a	0.257	-0.0110462	0.00158284	3.8983e-05	48.7	0.2464	-0.004	0.0102	0.2464	-0.0095	0.0124	0.2464	-0.0151	0.016	0.2472	-0.0006	0.0163	0.2469	0.0012	0.016
	rs6882076	5	156390297	t	c	0.365	-0.0344004	0.00141868	0.000470735	588	0.3659	0.0049	0.0091	0.3658	0.005	0.011	0.3659	0.0213	0.0142	0.3654	-0.0106	0.0145	0.365	0.0094	0.0142
	rs2963431	5	157970432	t	c	0.233	0.0170791	0.00162516	8.82678e-05	110.4	0.241	-0.0169	0.0103	0.2403	-0.0252	0.0124	0.2411	-0.0197	0.0161	0.2414	-0.0286	0.0164	0.242	-0.0129	0.0161
	rs72812818	5	173356752	c	g	0.311	0.0107924	0.00147514	4.27806e-05	53.5	0.2939	-0.0115	0.0096	0.2947	-0.0189	0.0115	0.2951	-0.0161	0.0149	0.2934	-0.0285	0.0152	0.2937	0.0083	0.0149
	rs62397245	5	176750688	g	c	0.231	0.0145686	0.00163732	6.32844e-05	79.2	0.2237	-0.0127	0.0106	0.2249	-0.0103	0.0126	0.2254	0.0001	0.0163	0.2242	-0.0175	0.0166	0.2239	-0.0057	0.0163
	rs6924805	6	18747705	g	t	0.408	0.0100688	0.0014006	4.13051e-05	51.7	0.4058	-0.0134	0.0089	0.4065	-0.0159	0.0107	0.4055	-0.0196	0.0139	0.4062	-0.0218	0.0142	0.4057	-0.018	0.0139
	rs7451008	6	20673880	c	t	0.267	0.0118633	0.00154355	4.72113e-05	59.1	0.2807	-0.0246	0.0098	0.2804	-0.0373	0.0119	0.2822	-0.0186	0.0154	0.2819	-0.0503	0.0158	0.2826	-0.0219	0.0154
	rs6900444	6	31241182	c	t	0.498	-0.0271461	0.00141876	0.000294222	366.1	0.462	0.0072	0.0089	0.4625	0.0037	0.0107	0.4587	0.0334	0.0139	0.4591	-0.0235	0.0141	0.4605	0.0106	0.0139
	rs2523608	6	31322559	g	a	0.417	0.014931	0.00141073	8.95773e-05	112	0.3956	0.0082	0.0089	0.3955	0.0021	0.0108	0.3959	0.0138	0.014	0.3949	-0.0071	0.0143	0.3956	0.0016	0.014
	rs9461755	6	32441046	a	g	0.0465	0.0755246	0.0034645	0.000411852	475.2	0.048	-0.0118	0.0207	0.0481	-0.0072	0.0258	0.0488	-0.0171	0.0333	0.0486	0.0102	0.0338	0.0485	0.0197	0.0333
	rs78933533	6	32604198	a	g	0.0434	-0.0366674	0.00538562	5.96476e-05	46.4	0.0623	-0.0653	0.0263	0.0629	-0.0873	0.0359	0.0634	-0.0753	0.0478	0.0636	-0.1257	0.0474	0.0635	-0.0629	0.0426
	rs998584	6	43757896	a	c	0.479	0.0360954	0.001411	0.0005436	654.4	0.4867	0.0052	0.0088	0.4869	0.0089	0.0108	0.4878	0.0121	0.0139	0.4874	0.0079	0.0142	0.488	0.0071	0.0139
	rs36184164	6	43781092	g	t	0.111	0.0157431	0.00222368	4.03422e-05	50.1	0.1082	0.0086	0.0154	0.1086	0.015	0.0184	0.1081	0.0255	0.0239	0.1079	0.0133	0.0243	0.1079	0.012	0.0239
	rs2396083	6	43804808	g	c	0.308	-0.0186258	0.00150471	0.000124208	153.2	0.3	-0.0138	0.0096	0.2992	-0.025	0.0116	0.2988	-0.0312	0.015	0.2984	-0.0264	0.0153	0.299	-0.0013	0.0149
	rs6454486	6	86433587	c	t	0.37	0.0106877	0.00143712	4.45253e-05	55.3	0.3697	-0.0057	0.0091	0.3692	-0.0068	0.0111	0.3694	-0.0129	0.0143	0.3696	0.0038	0.0146	0.3707	-0.0019	0.0143
	rs9496567	6	100602753	a	g	0.236	-0.0120741	0.00162318	4.41945e-05	55.3	0.2366	-0.008	0.0105	0.238	0.0004	0.0124	0.2375	0.0026	0.0161	0.2372	-0.0095	0.0164	0.2366	-0.0119	0.0161
	rs35045014	6	107432157	a	c	0.462	0.0135114	0.00143296	7.495e-05	88.9	0.4763	-0.0149	0.009	0.4767	-0.0223	0.011	0.4779	-0.0228	0.0142	0.4783	-0.0198	0.0144	0.4773	-0.009	0.0142
	rs1260752	6	109160802	t	c	0.189	0.0136947	0.0017887	4.72902e-05	58.6	0.1771	-0.0048	0.0115	0.1773	-0.0087	0.0138	0.1765	-0.0124	0.0178	0.1764	-0.0113	0.0182	0.1765	-0.0022	0.0178
	rs9401908	6	127105492	g	a	0.442	-0.0164113	0.0013966	0.000111384	138.1	0.4455	-0.0003	0.009	0.4463	0.0022	0.0109	0.4465	-0.0021	0.0141	0.447	-0.0054	0.0143	0.4462	-0.0047	0.0141
	rs577721086	6	127440047	c	t	0.0523	0.0528261	0.00314634	0.000225977	281.9	0.0478	0.027	0.0221	0.0479	0.0235	0.0265	0.0479	0.0458	0.034	0.0476	-0.0216	0.0358	0.0478	0.0232	0.0342
	rs672457	6	139836562	g	a	0.418	0.0262392	0.00138437	0.000286872	359.3	0.4233	0.0029	0.0089	0.4217	0.0037	0.0108	0.4237	0.015	0.0139	0.4233	-0.0018	0.0142	0.4247	-0.0037	0.0139
	rs9321765	6	140595744	c	t	0.208	-0.0125852	0.00170214	4.36636e-05	54.7	0.2181	-0.0247	0.0107	0.218	-0.0297	0.0131	0.2196	-0.0404	0.017	0.2199	-0.0196	0.0172	0.2206	-0.0098	0.0169
	rs112201728	6	160551486	t	c	0.0688	0.0415826	0.00266941	0.000193783	242.7	0.0725	0.0039	0.0168	0.0726	-0.0081	0.0201	0.0727	-0.0416	0.0262	0.0726	0.0208	0.0262	0.0724	0.0448	0.0255
	rs9295128	6	160751531	t	g	0.0141	-0.0405051	0.00588758	3.7932e-05	47.3	0.0144	0.0163	0.0376	0.0143	-0.0175	0.0465	0.0142	-0.0485	0.0612	0.0141	0.064	0.0601	0.0143	0.1055	0.0569
	rs41272086	6	161008646	a	g	0.102	0.0386596	0.00227295	0.000231027	289.3	0.0986	-0.0164	0.0148	0.0989	-0.0204	0.0176	0.0982	-0.0453	0.023	0.0981	-0.0117	0.0232	0.098	-0.0127	0.0227
	rs73029263	6	164113762	g	a	0.13	-0.0188921	0.00203771	6.86531e-05	86	0.1306	0.0079	0.0131	0.1305	-0.0033	0.0159	0.1306	0.0085	0.0204	0.1304	-0.0161	0.021	0.131	0.0179	0.0203
	rs38205	7	15913588	a	c	0.376	0.0126731	0.00143461	6.29524e-05	78	0.3757	0.0019	0.0091	0.376	0.0095	0.011	0.3753	0.0057	0.0143	0.3754	0.0133	0.0145	0.3745	-0.0029	0.0143
	rs4410790	7	17284577	t	c	0.368	-0.0131573	0.0014169	6.89042e-05	86.2	0.3941	-0.0255	0.009	0.394	-0.0253	0.0109	0.3958	-0.0114	0.0141	0.3964	-0.0363	0.0144	0.3958	-0.0281	0.0142
	rs4142995	7	17919258	t	g	0.392	0.0129524	0.00140519	6.78617e-05	85	0.4206	0.0061	0.0089	0.4196	0.0027	0.0108	0.4208	-0.0042	0.014	0.4211	0.0119	0.0142	0.4209	0.022	0.0139
	rs4722551	7	25991826	c	t	0.163	-0.0279113	0.00184244	0.000183415	229.5	0.1571	0.0088	0.0123	0.1571	0.0122	0.0146	0.1565	0.0273	0.0189	0.1558	-0.019	0.0195	0.156	0.0034	0.019
	rs1406754	7	26396198	t	g	0.403	-0.0152594	0.00142076	9.34876e-05	115.4	0.3891	-0.0027	0.009	0.3899	-0.0113	0.0109	0.3892	-0.0381	0.0142	0.3897	0.0132	0.0143	0.3893	0.0091	0.0141
	rs849336	7	28224053	a	g	0.351	0.0102383	0.00143309	4.0793e-05	51	0.3866	0.0045	0.0092	0.3841	0.0051	0.011	0.3868	0.0023	0.0143	0.3884	0.0087	0.0145	0.3894	0.0158	0.0142
	rs2070971	7	44197583	t	g	0.14	0.0291243	0.00198249	0.00017323	215.8	0.146	0.0158	0.0125	0.1444	0.0079	0.0155	0.145	0.0063	0.02	0.145	0.0103	0.0204	0.1458	0.0227	0.0199
	rs13229300	7	71386614	t	c	0.267	-0.0118636	0.00157478	4.53305e-05	56.8	0.2659	-0.0143	0.0101	0.2659	0.0005	0.0122	0.2661	-0.0041	0.0159	0.2657	-0.0029	0.0161	0.2661	-0.0168	0.0159
	rs71556711	7	72854549	t	c	0.0863	-0.118865	0.00247115	0.00184709	2313.7	0.0849	0.0254	0.0157	0.085	0.0215	0.0189	0.0846	0.0076	0.0245	0.0845	0.0289	0.0249	0.0845	0.0408	0.0242
	rs6460043	7	72884188	t	c	0.0113	0.109668	0.00694798	0.000202052	249.1	0.0125	-0.1846	0.0456	0.0129	-0.1181	0.0537	0.0127	-0.0788	0.0689	0.0126	-0.1239	0.0722	0.0126	-0.2363	0.0731
	rs118076580	7	72951881	t	c	0.0197	-0.038478	0.00501673	4.71442e-05	58.8	0.0172	-0.0805	0.0347	0.0176	-0.046	0.0414	0.0175	-0.0341	0.053	0.0175	-0.0418	0.0555	0.0174	-0.1376	0.0554
	rs62466336	7	73078866	c	a	0.0264	0.0347867	0.00436759	5.08427e-05	63.4	0.0252	0.0111	0.0299	0.0253	-0.0022	0.036	0.025	-0.0465	0.0475	0.0251	0.0411	0.047	0.0251	0.0148	0.0466
	rs10215153	7	116399131	a	g	0.311	0.0120159	0.00148936	5.23976e-05	65.1	0.3035	0.017	0.0095	0.3037	0.0114	0.0114	0.3028	0.0073	0.0148	0.3027	0.0214	0.015	0.3031	0.0202	0.0148
	rs12534129	7	117018135	c	t	0.392	0.0120072	0.00143277	5.7915e-05	70.2	0.3912	0.007	0.009	0.3896	0.0091	0.0109	0.3906	0.02	0.0141	0.39	0.0016	0.0143	0.3903	0.0193	0.0141
	rs4731702	7	130433384	t	c	0.495	-0.0248647	0.00136326	0.000265651	332.7	0.4687	-0.0143	0.0088	0.4696	-0.0051	0.0106	0.4681	-0.0002	0.0137	0.468	-0.0168	0.014	0.4678	-0.0274	0.0137
	rs7808446	7	150214465	t	g	0.246	0.0160134	0.00160227	7.99433e-05	99.9	0.2341	0.0028	0.0103	0.2338	0.0011	0.0124	0.2337	-0.0028	0.0161	0.2334	0.0105	0.0163	0.2336	0.0188	0.016
	rs60015854	7	150513857	t	c	0.107	0.0156419	0.0021898	4.07528e-05	51	0.107	-0.0043	0.0141	0.1073	0.015	0.0167	0.1078	0.0111	0.0216	0.1076	0.0123	0.022	0.1072	-0.0115	0.0218
	rs6995541	8	10671260	g	a	0.286	0.0238867	0.00153126	0.000194328	243.3	0.2866	-0.0038	0.0098	0.2872	-0.0022	0.0118	0.2879	-0.0063	0.0153	0.2871	0.0035	0.0156	0.2873	-0.0019	0.0153
	rs10101195	8	11623212	a	c	0.241	0.0210833	0.00161816	0.000135581	169.8	0.2481	-0.0147	0.0103	0.2484	0.0008	0.0125	0.2487	0.0124	0.0162	0.2485	-0.0027	0.0165	0.248	-0.0317	0.0163
	rs35246381	8	18272535	c	t	0.222	0.0342271	0.00163803	0.00034863	436.6	0.2434	-0.0106	0.0104	0.2425	-0.0117	0.0126	0.2442	-0.0137	0.0164	0.2447	-0.0139	0.0166	0.2455	-0.0117	0.0164
	rs3779787	8	19797916	t	g	0.149	-0.0941208	0.00193993	0.00187679	2354	0.1932	0.0106	0.0123	0.1928	0.0185	0.0147	0.1963	0.0123	0.0191	0.1972	0.0284	0.0193	0.1984	0.0158	0.0191
	rs6989064	8	19941448	c	t	0.455	0.0551727	0.00137373	0.00129008	1613	0.4615	-0.0034	0.0089	0.4612	0.0069	0.0107	0.4625	0.0195	0.0139	0.4626	-0.0116	0.0141	0.4637	-0.0122	0.0138
	rs77675968	8	19959983	c	t	0.0336	0.0410643	0.00392672	8.77352e-05	109.4	0.0312	0.0661	0.027	0.0314	0.0546	0.032	0.0311	0.0533	0.0415	0.0311	0.0678	0.0422	0.0308	0.044	0.0415
	rs7816345	8	36846109	t	c	0.169	0.014053	0.00181019	4.8175e-05	60.3	0.1996	-0.0141	0.011	0.1987	-0.012	0.0135	0.2007	-0.002	0.0175	0.2006	-0.0259	0.0178	0.2002	-0.0287	0.0175
	rs4647906	8	38325411	a	g	0.402	0.0125267	0.00140333	6.44409e-05	79.7	0.395	0.0045	0.0089	0.3959	0.0069	0.0108	0.3949	-0.002	0.0139	0.3951	0.0118	0.0142	0.3944	0.0063	0.014
	rs2081687	8	59388565	t	c	0.341	0.0231942	0.00143859	0.000207745	259.9	0.3361	-0.014	0.0092	0.3372	-0.002	0.0111	0.3368	-0.0012	0.0144	0.3364	0.0039	0.0146	0.3349	-0.0176	0.0144
	rs745578	8	72466324	a	g	0.245	0.0169094	0.00160211	8.89805e-05	111.4	0.2714	0.0181	0.0101	0.2698	0.019	0.0123	0.2714	0.0229	0.0159	0.2718	0.0116	0.0162	0.2729	0.013	0.0159
	rs7830852	8	106415088	g	a	0.226	0.0115959	0.00164029	3.99186e-05	50	0.2271	-0.0049	0.0105	0.2267	0.0041	0.0126	0.2275	0.0127	0.0163	0.2272	-0.0022	0.0166	0.2266	-0.0097	0.0163
	rs2737226	8	116639474	t	c	0.384	0.00964917	0.0014172	3.73198e-05	46.4	0.3639	0.002	0.0093	0.3654	0.0119	0.0112	0.3632	0.0056	0.0145	0.363	0.017	0.0147	0.3621	-0.0145	0.0146
	rs13280592	8	116686752	c	g	0.274	-0.0119639	0.00159166	4.69638e-05	56.5	0.2741	0.0013	0.01	0.2736	0.0009	0.0122	0.2739	0.0157	0.0158	0.2736	-0.0165	0.0162	0.2741	-0.0012	0.0159
	rs7826246	8	126409614	g	a	0.0912	0.0223066	0.00271518	5.54274e-05	67.5	0.1037	0.0125	0.0176	0.104	0.0363	0.0213	0.1045	0.051	0.0276	0.1044	0.0262	0.0282	0.1043	-0.0051	0.0281
	rs6999569	8	126475770	g	a	0.471	-0.0807707	0.00138722	0.00273997	3390.1	0.4509	-0.0104	0.0089	0.4521	-0.0164	0.0107	0.4508	0.0026	0.0138	0.4499	-0.0437	0.0141	0.4497	0.0018	0.0138
	rs12546096	8	126628841	g	a	0.249	0.0238119	0.00162588	0.000172163	214.5	0.2697	0.0009	0.0104	0.2679	0.0027	0.0126	0.2691	-0.0094	0.0164	0.2701	0.0198	0.0165	0.2703	-0.0187	0.0163
	rs7832515	8	144306379	g	a	0.197	-0.0141355	0.00175888	5.18485e-05	64.6	0.1892	0.0147	0.0114	0.1888	0.0107	0.0139	0.1886	-0.0061	0.0179	0.1888	0.0203	0.0183	0.1888	0.0268	0.0179
	rs7856817	9	1054587	a	g	0.173	0.0143397	0.00181258	4.99886e-05	62.6	0.1753	0.0106	0.0115	0.1755	0.0154	0.0137	0.1755	0.0233	0.0178	0.1745	0.0041	0.0181	0.1745	-0.0009	0.0178
	rs7041117	9	13679856	a	t	0.417	0.0105964	0.00139085	4.64588e-05	58	0.4391	-0.018	0.0089	0.4384	-0.0185	0.0107	0.4395	-0.017	0.0139	0.4397	-0.0235	0.0141	0.4408	-0.0137	0.0138
	rs686030	9	15304782	c	a	0.141	-0.0167448	0.00196053	5.82685e-05	72.9	0.1302	-0.0285	0.013	0.1311	-0.0167	0.0155	0.1304	-0.0348	0.0202	0.1299	-0.0125	0.0205	0.1296	-0.0572	0.0204
	rs62543565	9	16901067	c	a	0.363	0.0158249	0.00142913	9.89114e-05	122.6	0.3874	0.0064	0.009	0.3857	0.0073	0.0109	0.3884	0.0112	0.0142	0.3881	0.0006	0.0144	0.3884	0.0003	0.0141
	rs10971957	9	34151463	c	t	0.402	0.0111533	0.00141532	4.96329e-05	62.1	0.4232	0.002	0.009	0.4226	-0.001	0.0109	0.424	-0.0114	0.0141	0.4238	0.0081	0.0143	0.4233	-0.0014	0.0141
	rs296883	9	86578925	t	a	0.264	-0.0112733	0.00156082	4.18349e-05	52.2	0.2661	-0.0237	0.0099	0.2659	-0.0183	0.012	0.2671	-0.0255	0.0155	0.2673	-0.0078	0.0158	0.2667	-0.0287	0.0155
	rs17055001	9	92195246	a	g	0.311	0.0115782	0.00148607	4.88324e-05	60.7	0.2987	-0.0207	0.0096	0.2992	-0.025	0.0115	0.2982	-0.0318	0.0149	0.2987	-0.0219	0.0151	0.2974	-0.0301	0.0149
	rs1800978	9	107665978	g	c	0.123	-0.0252201	0.00211081	0.000114073	142.8	0.132	0.011	0.013	0.1323	0.0176	0.0158	0.1322	0.0031	0.0206	0.1327	0.0318	0.0207	0.1319	0.0074	0.0206
	rs11789974	9	110488875	a	c	0.0322	-0.0294302	0.00393242	4.48117e-05	56	0.0298	-0.0205	0.0262	0.0299	-0.0205	0.0317	0.0299	-0.0359	0.0412	0.0301	-0.0049	0.0414	0.0298	0.0034	0.0407
	rs2416797	9	123480600	c	a	0.301	-0.0113578	0.00149962	4.59427e-05	57.4	0.304	-0.0091	0.0095	0.3037	-0.0178	0.0116	0.3039	-0.0208	0.015	0.3044	-0.0082	0.0152	0.3051	-0.011	0.015
	rs142122182	10	5263341	g	a	0.155	-0.0213308	0.00192078	0.000100837	123.3	0.1457	0.034	0.0123	0.1456	0.0442	0.0148	0.1445	0.044	0.0191	0.1447	0.0559	0.0195	0.1444	0.0104	0.0194
	rs10763928	10	33632954	t	c	0.0903	0.0176796	0.002407	4.32654e-05	54	0.0876	0.0157	0.0157	0.0869	0.0198	0.0192	0.0865	-0.0178	0.0251	0.0873	0.0541	0.0252	0.0876	0.0515	0.0247
	rs72815843	10	61462114	a	g	0.201	-0.0141711	0.00172329	5.44389e-05	67.6	0.1949	0.0206	0.0111	0.1959	0.0333	0.0132	0.1948	0.0154	0.0171	0.1948	0.0443	0.0172	0.1942	0.0282	0.0171
	rs55830835	10	63931242	a	g	0.1	-0.0176482	0.00229194	4.7309e-05	59.3	0.0927	-0.0287	0.0151	0.0928	-0.0417	0.0182	0.0925	-0.0268	0.0235	0.0924	-0.0623	0.0243	0.0924	0.0058	0.0232
	rs7924036	10	65191645	g	t	0.488	0.0292802	0.00138825	0.000357632	444.8	0.4823	-0.005	0.0088	0.4819	-0.0031	0.0106	0.481	-0.0089	0.0137	0.4814	0.0048	0.014	0.4825	-0.0045	0.0137
	rs7904738	10	74710484	c	g	0.0861	0.0239034	0.00246433	7.50697e-05	94.1	0.0921	-0.0051	0.0164	0.0911	-0.0274	0.0202	0.0915	0.003	0.026	0.0915	-0.0746	0.0272	0.0919	-0.0109	0.0263
	rs34744311	10	94467287	t	c	0.379	-0.0100326	0.00141417	4.03629e-05	50.3	0.3901	-0.0064	0.0091	0.3895	-0.0038	0.0109	0.3905	-0.0011	0.0142	0.391	-0.0083	0.0144	0.3917	-0.0053	0.0142
	rs2068888	10	94839642	a	g	0.451	-0.0291415	0.00137814	0.000360028	447.1	0.4721	0.0282	0.0088	0.471	0.0298	0.0106	0.4718	0.0306	0.0137	0.4724	0.0289	0.014	0.4726	0.0219	0.0137
	rs7091593	10	95342772	t	a	0.113	0.0177942	0.00217667	5.33886e-05	66.8	0.1077	0.0218	0.0145	0.1072	0.0086	0.0175	0.1068	-0.0025	0.0228	0.1067	0.0036	0.0231	0.1071	0.0105	0.0226
	rs75398587	10	103946480	g	c	0.0619	-0.0265685	0.00283568	7.00904e-05	87.8	0.0559	-0.0247	0.0191	0.0561	-0.035	0.0227	0.0554	-0.0251	0.0294	0.0555	-0.0431	0.0302	0.0555	-0.0263	0.0295
	rs2803619	10	113934384	g	c	0.282	-0.0179132	0.00151104	0.00011244	140.5	0.2958	-0.0124	0.0097	0.2968	-0.0063	0.0117	0.2977	-0.0244	0.0152	0.298	0.008	0.0153	0.2975	0.0002	0.0151
	rs56397607	10	114042643	g	a	0.181	0.0158407	0.00178894	6.26024e-05	78.4	0.1887	0.0039	0.0113	0.1882	0.0008	0.0138	0.1886	-0.0034	0.018	0.1886	-0.0031	0.0181	0.1886	0.0021	0.0178
	rs12772930	10	120493295	a	g	0.353	0.0103304	0.00143745	4.15068e-05	51.6	0.3433	-0.0045	0.0092	0.3445	-0.0022	0.011	0.344	0.0023	0.0143	0.3431	-0.0055	0.0145	0.3424	-0.0248	0.0143
	rs1133400	10	134459388	g	a	0.213	0.0134112	0.00168855	5.08125e-05	63.1	0.2056	-0.0059	0.0112	0.2062	-0.0061	0.0137	0.2053	-0.0181	0.0177	0.2061	0.0045	0.018	0.2067	-0.0082	0.0177
	rs4909945	11	10673739	t	c	0.32	-0.0134149	0.00145906	6.74933e-05	84.5	0.3062	-0.0061	0.0095	0.3072	-0.0127	0.0113	0.307	-0.0088	0.0146	0.306	-0.0142	0.0149	0.3052	-0.0019	0.0146
	rs1037169	11	13361005	t	c	0.317	-0.0180982	0.00149767	0.000120624	146	0.3404	0.0045	0.0093	0.34	0.0129	0.0113	0.3419	0.0129	0.0146	0.3424	0.0126	0.0149	0.3429	-0.0033	0.0146
	rs61885960	11	14819828	a	t	0.0534	-0.026425	0.00322677	5.3548e-05	67.1	0.046	0.0335	0.0219	0.046	0.0557	0.026	0.0457	0.0614	0.0336	0.0456	0.0596	0.0343	0.0457	-0.0228	0.0341
	rs11029441	11	26279145	c	t	0.0851	0.0177099	0.00252166	3.93603e-05	49.3	0.0844	-0.0117	0.0159	0.0845	0.0066	0.0191	0.0846	0.0041	0.0247	0.0849	-0.0056	0.0253	0.0844	-0.0357	0.025
	rs1519480	11	27675712	c	t	0.321	0.01485	0.0014634	8.21623e-05	103	0.2962	-0.01	0.0096	0.2955	-0.0051	0.0116	0.2939	0.0002	0.0149	0.2941	-0.008	0.0153	0.2949	-0.0078	0.015
	rs3758669	11	47272579	g	a	0.31	-0.0230282	0.00149118	0.000190261	238.5	0.3088	-0.0144	0.0096	0.3073	-0.0089	0.0117	0.3083	0.0077	0.0151	0.3088	-0.0288	0.0155	0.3103	-0.0144	0.0151
	rs3974807	11	49161967	t	c	0.186	0.0149338	0.00181145	5.44684e-05	68	0.1853	0.0026	0.0113	0.1846	-0.0078	0.0138	0.1846	-0.0104	0.0178	0.1846	0.0041	0.0181	0.185	-0.0031	0.0178
	rs174562	11	61585144	g	a	0.346	0.0522293	0.00143796	0.00105232	1319.3	0.3226	-0.0622	0.0094	0.3235	-0.0612	0.0113	0.3235	-0.0474	0.0147	0.323	-0.0815	0.015	0.3245	-0.0512	0.0147
	rs11231721	11	63957835	a	g	0.0608	0.0412563	0.00285743	0.000166427	208.5	0.0747	-0.0175	0.0176	0.074	-0.0216	0.0225	0.0751	-0.0236	0.0292	0.0758	-0.0125	0.0295	0.0767	-0.0191	0.0292
	rs10750766	11	65473798	c	a	0.29	-0.017147	0.00151753	0.0001026	127.7	0.3036	-0.0079	0.0097	0.3026	-0.0015	0.0118	0.3036	0.0043	0.0152	0.3044	0.0031	0.0155	0.3049	-0.0088	0.0153
	rs11605837	11	68597886	t	g	0.336	0.0144185	0.00146986	7.76348e-05	96.2	0.3302	-0.0186	0.0093	0.3305	-0.0062	0.0112	0.3313	-0.0023	0.0145	0.3312	-0.0061	0.0147	0.3288	-0.0494	0.0146
	rs10796821	11	69305417	a	g	0.487	-0.0096435	0.0013896	3.94239e-05	48.2	0.4969	0.0115	0.0088	0.4951	0.0138	0.0106	0.4962	0.0096	0.0138	0.497	0.0194	0.014	0.4973	0.0015	0.0137
	rs2063724	11	78133077	c	t	0.173	-0.0144717	0.00183156	5.00656e-05	62.4	0.1944	0.0134	0.0113	0.1927	-0.0016	0.0139	0.1943	-0.0005	0.0181	0.1947	-0.0001	0.0183	0.1957	0.0335	0.0178
	rs4938277	11	116397532	t	c	0.281	0.0155129	0.00155979	7.97561e-05	98.9	0.2871	-0.0066	0.0097	0.2874	0.0022	0.0117	0.2874	0.0057	0.0152	0.2873	-0.0026	0.0155	0.2869	-0.0302	0.0153
	rs513533	11	116519358	g	a	0.107	0.112612	0.00223628	0.00202068	2535.8	0.1052	-0.0023	0.0144	0.1052	-0.0013	0.0174	0.1053	0.0042	0.0226	0.1053	-0.0135	0.0231	0.1055	0.0085	0.0226
	rs61905078	11	116596309	c	a	0.0742	0.198498	0.00260077	0.0046297	5825.2	0.0778	-0.0017	0.0164	0.0774	-0.0206	0.0201	0.0774	-0.0476	0.0262	0.0779	-0.0026	0.0264	0.0777	-0.016	0.0259
	rs186369086	11	116607955	a	c	0.00692	0.263342	0.00851373	0.000769319	956.8	0.0064	0.0513	0.0571	0.0064	0.0628	0.0672	0.0064	0.0628	0.0867	0.0063	0.0321	0.0898	0.0064	0.0371	0.0881
	rs45443305	11	116645682	a	c	0.0179	0.0624165	0.00507806	0.000120771	151.1	0.0278	0.0427	0.0283	0.0273	0.0434	0.0385	0.0283	0.0688	0.0493	0.0283	0.0197	0.051	0.0285	0.0794	0.0491
	rs34144542	11	116774447	g	a	0.0704	-0.0389285	0.0027461	0.000161394	201	0.0733	0.0174	0.0175	0.0736	0.0328	0.0207	0.0734	0.0448	0.0267	0.0734	0.0415	0.0271	0.0733	-0.0133	0.0271
	rs73006585	11	116943912	c	g	0.0449	-0.0297224	0.00331378	6.42622e-05	80.4	0.0417	-0.028	0.0224	0.0421	-0.0221	0.0267	0.0419	-0.0462	0.0349	0.0417	-0.0314	0.0355	0.0415	-0.0429	0.035
	rs76895963	12	4384844	g	t	0.018	-0.10398	0.00556398	0.000280213	349.2	0.0185	0.129	0.0353	0.0186	0.1214	0.0418	0.0185	0.1429	0.0535	0.0184	0.0598	0.0563	0.0184	0.1321	0.0538
	rs79719909	12	20474706	g	a	0.204	-0.0197115	0.00172289	0.000104963	130.9	0.183	-0.0104	0.0116	0.1846	-0.0108	0.0139	0.1847	-0.0297	0.0181	0.1857	0.0205	0.0182	0.1842	-0.001	0.0181
	rs4149056	12	21331549	c	t	0.158	0.0270573	0.00186687	0.000167585	210.1	0.1602	-0.0057	0.0119	0.1607	0.0032	0.0143	0.1611	-0.0074	0.0185	0.1611	0.0067	0.0188	0.1607	-0.0268	0.0186
	rs12320328	12	25408464	g	a	0.0826	-0.0177835	0.00249831	4.04739e-05	50.7	0.0781	-0.0145	0.0164	0.0783	-0.0072	0.0197	0.0779	-0.0036	0.0255	0.0782	-0.0308	0.0261	0.0778	-0.0169	0.0255
	rs11183212	12	46213867	g	a	0.202	0.0157919	0.00173245	6.62963e-05	83.1	0.2019	0.0052	0.011	0.2026	0.0004	0.0132	0.2021	0.0032	0.0171	0.202	0.0002	0.0174	0.2016	-0.0012	0.0171
	rs7312441	12	56941146	a	c	0.345	-0.0114274	0.0014714	4.95322e-05	60.3	0.3366	-0.0082	0.0092	0.3362	-0.0071	0.0112	0.3357	-0.0236	0.0145	0.3362	0.0157	0.0147	0.336	-0.0043	0.0144
	rs79395356	12	57738600	g	t	0.248	-0.0248319	0.00161568	0.00019386	236.2	0.2207	0.0231	0.0105	0.2203	0.0231	0.0127	0.2191	0.0168	0.0164	0.2191	0.0242	0.0167	0.2201	0.02	0.0163
	rs2947793	12	66199734	a	g	0.0812	0.0169521	0.0024922	3.69196e-05	46.3	0.0959	0.003	0.0151	0.0952	0.0073	0.0182	0.0955	-0.0076	0.0235	0.0959	0.0214	0.0238	0.0957	0.0179	0.0236
	rs11113118	12	107199142	a	g	0.235	0.0166424	0.00161615	8.50345e-05	106	0.2428	0.0044	0.0102	0.2424	0.0072	0.0125	0.242	-0.0043	0.0162	0.2424	0.0191	0.0164	0.2431	0.0201	0.0161
	rs2009170	12	111703313	c	t	0.255	-0.0127277	0.00158891	5.16606e-05	64.2	0.2612	0.0399	0.01	0.2595	0.0461	0.0122	0.26	0.0441	0.0158	0.2602	0.0455	0.0161	0.2609	0.0297	0.0158
	rs1716183	12	123635096	t	c	0.174	-0.0147036	0.00186575	4.97832e-05	62.1	0.1834	-0.0323	0.0117	0.183	-0.0299	0.014	0.1836	-0.0363	0.0182	0.1831	-0.0234	0.0184	0.1826	-0.0396	0.0182
	rs12303671	12	124492610	g	t	0.337	-0.025901	0.00146255	0.000251461	313.6	0.3413	-0.0125	0.0093	0.3422	-0.0003	0.0111	0.3424	-0.0036	0.0144	0.3419	0.0135	0.0146	0.3406	-0.0257	0.0144
	rs57541850	12	124605682	t	c	0.39	-0.0130229	0.00139896	6.91893e-05	86.7	0.3752	0.0098	0.0091	0.3757	0.0106	0.0109	0.3746	-0.0047	0.0142	0.375	0.0246	0.0143	0.374	0.0076	0.0141
	rs7485656	12	125315647	g	a	0.144	0.0187582	0.00196041	7.41615e-05	91.6	0.1797	0.0025	0.012	0.1784	-0.0014	0.0146	0.1811	0.0042	0.0188	0.1815	-0.0034	0.0192	0.182	-0.0091	0.0189
	rs1340819	13	29145323	c	a	0.337	-0.00996674	0.00145556	3.77568e-05	46.9	0.3241	0.0024	0.0094	0.3251	0.0088	0.0113	0.3235	-0.0072	0.0146	0.3247	0.0339	0.0148	0.3242	-0.0084	0.0146
	rs7998275	13	31010344	c	g	0.386	-0.0117097	0.00144946	5.39411e-05	65.3	0.3692	-0.0121	0.0092	0.3694	-0.0056	0.0112	0.369	-0.003	0.0145	0.369	-0.0022	0.0148	0.3682	-0.0222	0.0145
	rs2812208	13	50707087	c	g	0.0229	-0.0480352	0.00467926	8.44536e-05	105.4	0.0216	0.0122	0.0312	0.0217	0.0063	0.0376	0.0218	-0.0322	0.0489	0.0217	0.0518	0.0493	0.0214	-0.0163	0.0485
	rs2182784	13	51133421	a	c	0.217	0.012348	0.00167411	4.34083e-05	54.4	0.2468	-0.0055	0.0103	0.2463	-0.0117	0.0125	0.2477	-0.0021	0.0162	0.248	-0.0255	0.0166	0.2491	0.0138	0.0162
	rs2298058	13	95248566	t	c	0.316	0.0183947	0.00148285	0.000123323	153.9	0.3294	-0.0056	0.0093	0.3289	-0.0097	0.0113	0.3306	-0.0121	0.0146	0.3311	-0.0096	0.0149	0.3322	0.0069	0.0146
	rs6602909	13	114551993	c	t	0.33	0.0263997	0.00149229	0.00025726	313	0.3401	0.0091	0.0098	0.3407	0.0089	0.012	0.3409	0.0074	0.0156	0.3406	0.0043	0.0158	0.3396	-0.0063	0.0153
	rs9604570	13	114631940	g	a	0.181	-0.0225405	0.00181344	0.000123424	154.5	0.182	-0.0267	0.0118	0.183	-0.0158	0.0142	0.1828	-0.0006	0.0184	0.1823	-0.0358	0.0188	0.1817	-0.0248	0.0184
	rs72683923	14	50735947	c	t	0.017	-0.0374444	0.00546856	3.7606e-05	46.9	0.0153	0.0116	0.0388	0.0154	0.0412	0.0469	0.0151	-0.0135	0.062	0.0152	0.1036	0.0611	0.0153	0.01	0.0601
	rs12878001	14	64239629	g	t	0.161	0.0207307	0.0018692	9.86547e-05	123	0.1642	-0.0049	0.0118	0.1642	-0.0074	0.0142	0.1644	-0.0316	0.0185	0.1643	0.0202	0.0186	0.1638	0.0011	0.0184
	rs3825669	14	89804276	a	g	0.195	0.0122844	0.00173864	4.00399e-05	49.9	0.1986	-0.0006	0.011	0.1986	-0.0092	0.0132	0.1992	0.0059	0.0171	0.1988	-0.0284	0.0174	0.1988	0.0138	0.017
	rs61993685	14	100765823	c	t	0.0713	-0.0194213	0.00268582	4.20702e-05	52.3	0.0677	-0.0034	0.0186	0.0685	-0.0063	0.0223	0.0681	-0.0162	0.029	0.0678	-0.001	0.0295	0.0677	-0.011	0.0288
	rs12891399	14	104293533	c	t	0.339	0.0112518	0.00145551	4.80265e-05	59.8	0.323	0.0086	0.0094	0.3237	0.0129	0.0113	0.3228	0.007	0.0146	0.3219	0.0166	0.0149	0.3222	0.0202	0.0146
	rs2170408	15	39454860	c	t	0.161	-0.0144595	0.00187984	4.74482e-05	59.2	0.1847	-0.009	0.0119	0.1825	-0.0211	0.0146	0.1846	-0.0117	0.0189	0.185	-0.0286	0.0192	0.1858	0.0014	0.0187
	rs72735627	15	41057507	t	c	0.0875	-0.0206445	0.00253084	5.33005e-05	66.5	0.0928	0.0023	0.0157	0.0933	0.0119	0.0187	0.0933	-0.0072	0.0243	0.093	0.036	0.0244	0.0925	-0.0254	0.0246
	rs147525635	15	43468698	g	a	0.445	-0.0117682	0.00145779	5.308e-05	65.2	0.4648	-0.0124	0.009	0.4641	-0.0101	0.0109	0.4661	-0.0031	0.0142	0.4655	-0.0149	0.0144	0.465	-0.0035	0.0141
	rs139974673	15	44027885	c	t	0.0265	0.13397	0.00427965	0.000782199	979.9	0.0315	-0.0021	0.0253	0.0316	0.0037	0.03	0.0318	-0.0568	0.0397	0.032	0.0732	0.0384	0.0318	0.009	0.0393
	rs74714416	15	57491156	t	c	0.0404	0.0296176	0.00358685	5.444e-05	68.2	0.0418	0.0227	0.0234	0.0419	0.0023	0.0281	0.0417	-0.0329	0.0367	0.0421	0.0311	0.0369	0.0419	0.0737	0.0356
	rs1532085	15	58683366	a	g	0.386	0.028866	0.00139884	0.000339847	425.8	0.3826	0.0048	0.009	0.3821	0.0042	0.0109	0.3821	0.0034	0.0141	0.3829	0.0208	0.0144	0.3834	0.0113	0.0141
	rs1077835	15	58723426	g	a	0.216	0.0447226	0.00166294	0.000579331	723.3	0.2287	-0.0133	0.0105	0.2281	-0.0018	0.0128	0.2286	-0.0155	0.0166	0.2294	0.01	0.0168	0.2294	-0.0303	0.0166
	rs17184382	15	63792486	c	a	0.415	-0.0199061	0.0014089	0.000159597	199.6	0.4008	-0.0038	0.009	0.4017	-0.0152	0.0108	0.3998	-0.0185	0.014	0.3998	-0.0159	0.0142	0.3997	0.0187	0.0139
	rs3850986	15	73091283	g	t	0.319	-0.0109767	0.0014751	4.46266e-05	55.4	0.3392	-0.0031	0.0094	0.3379	-0.0046	0.0114	0.3391	-0.0059	0.0147	0.339	-0.0037	0.015	0.3406	-0.006	0.0147
	rs10152471	15	101890913	a	g	0.396	-0.0111557	0.0014128	5.02472e-05	62.3	0.406	-0.0104	0.009	0.405	-0.0277	0.0109	0.4065	-0.0291	0.0141	0.4065	-0.0309	0.0144	0.4068	-0.0109	0.0141
	rs1037117	15	102068658	a	g	0.253	0.0140873	0.00159876	6.30715e-05	77.6	0.274	-0.0065	0.0099	0.2737	-0.0023	0.0121	0.2748	-0.0006	0.0156	0.2757	-0.0055	0.0159	0.2762	-0.0202	0.0156
	rs143076454	16	921179	a	g	0.0171	0.0438635	0.00559195	5.80309e-05	61.5	0.0177	-0.013	0.0426	0.0178	-0.012	0.0505	0.0178	-0.0165	0.0663	0.0179	-0.0355	0.068	0.018	-0.0625	0.0658
	rs12600110	16	962154	c	t	0.375	-0.0150678	0.00143936	8.83851e-05	109.6	0.3777	0.0009	0.0091	0.3765	0.0026	0.0111	0.3764	-0.0095	0.0144	0.3765	0.0206	0.0146	0.3761	0.0067	0.0143
	rs28577186	16	4488191	g	a	0.325	0.010988	0.00150224	4.33743e-05	53.5	0.3293	0.0004	0.0096	0.3293	0.0087	0.0116	0.3293	0.0248	0.015	0.3287	-0.0055	0.0154	0.3294	-0.0124	0.0151
	rs12928099	16	15150505	a	c	0.297	-0.025582	0.00150754	0.000230649	288	0.2893	0.0075	0.0097	0.2907	0.011	0.0115	0.2906	0.0226	0.0149	0.29	0.0098	0.0152	0.2895	-0.0005	0.0149
	rs7196161	16	31110981	g	a	0.376	-0.0149822	0.00141712	8.98254e-05	111.8	0.4093	-0.0218	0.0091	0.4094	-0.0201	0.0109	0.4127	-0.0277	0.0141	0.413	-0.0146	0.0143	0.4138	-0.0109	0.0141
	rs62033400	16	53811788	g	a	0.401	0.0156307	0.00139488	0.000100464	125.6	0.3938	-0.0054	0.009	0.3946	0.0008	0.0108	0.3946	0.0015	0.0139	0.3941	-0.001	0.0142	0.3937	-0.0092	0.0139
	rs17231506	16	56994528	t	c	0.32	-0.0329787	0.00146649	0.000405393	505.7	0.3097	0.0186	0.0094	0.31	0.012	0.0114	0.3089	0.0081	0.0148	0.3086	0.0142	0.015	0.3082	0.0523	0.0147
	rs6499240	16	69686912	a	g	0.418	-0.0162186	0.00141362	0.000106216	131.6	0.4042	-0.0218	0.009	0.4048	-0.0295	0.0108	0.4047	-0.0318	0.0139	0.4042	-0.0237	0.0142	0.404	-0.0018	0.0139
	rs34139543	16	72158477	t	c	0.104	0.0224686	0.00223336	8.07544e-05	101.2	0.1009	0.014	0.0144	0.1012	0.0174	0.0172	0.1004	-0.0028	0.0223	0.1007	0.0415	0.0225	0.1005	0.0208	0.0221
	rs2925979	16	81534790	t	c	0.301	0.0257081	0.00148967	0.000238794	297.8	0.2989	-0.0017	0.0096	0.2991	0.0075	0.0116	0.2989	0.0061	0.015	0.299	0.0108	0.0153	0.2989	-0.0127	0.0151
	rs56078619	16	85249184	g	a	0.195	-0.0134152	0.00175124	4.70598e-05	58.7	0.2059	0.0033	0.0109	0.2055	0.0076	0.0131	0.2061	0.011	0.017	0.2058	0.0031	0.0173	0.2061	-0.0111	0.0171
	rs9912287	17	1630992	a	g	0.219	0.0151361	0.0016788	6.56847e-05	81.3	0.2118	0.0004	0.0109	0.2109	-0.0144	0.0132	0.2109	-0.002	0.0168	0.2101	-0.0294	0.0175	0.2118	0.0156	0.0169
	rs75679663	17	4667972	a	c	0.00881	-0.0963168	0.00734363	0.000138206	172	0.0111	-0.0767	0.0448	0.0111	-0.0675	0.0543	0.0112	-0.1077	0.0708	0.0114	-0.0388	0.0701	0.0113	-0.0774	0.0701
	rs11651783	17	7447910	t	c	0.226	0.0149151	0.00165298	6.50114e-05	81.4	0.2317	0.0003	0.0104	0.2311	-0.0096	0.0127	0.2319	-0.0064	0.0165	0.232	-0.0178	0.0168	0.233	0.0153	0.0164
	rs9905032	17	17457768	a	g	0.0629	0.0287209	0.00282692	8.25702e-05	103.2	0.0571	-0.0232	0.0188	0.0566	-0.0617	0.0226	0.0566	-0.0289	0.029	0.0563	-0.1047	0.0303	0.0565	-0.0103	0.0287
	rs8065497	17	17782649	a	g	0.422	0.0103931	0.0014017	4.43362e-05	55	0.4559	-0.0023	0.009	0.4544	-0.0015	0.0107	0.4576	-0.0094	0.0138	0.4583	0.0116	0.0141	0.4585	0.0129	0.0138
	rs17767256	17	28581043	g	t	0.337	-0.0106848	0.00145211	4.34192e-05	54.1	0.3168	-0.01	0.0094	0.3165	-0.0144	0.0113	0.3152	-0.0252	0.0147	0.3154	-0.0054	0.0149	0.3152	0.0006	0.0146
	rs4796657	17	40589978	c	a	0.429	0.0104774	0.00138965	4.55581e-05	56.8	0.4042	0.0236	0.0089	0.4032	0.025	0.0108	0.4014	0.0169	0.014	0.4024	0.0348	0.0142	0.4027	0.0205	0.0139
	rs72836561	17	41926126	t	c	0.0303	0.149617	0.00399398	0.00112374	1403.3	0.0288	0.0028	0.0271	0.0288	-0.0322	0.0328	0.0286	-0.0819	0.0433	0.0289	0.0113	0.0429	0.0291	0.0355	0.0412
	rs10775406	17	46197755	a	g	0.248	-0.0151746	0.00159317	7.31047e-05	90.7	0.2568	0.0108	0.01	0.2566	0.0186	0.0121	0.2573	0.0192	0.0156	0.2568	0.0225	0.0159	0.2553	-0.0008	0.0157
	rs12953014	17	47453444	g	a	0.379	0.016206	0.00142743	0.000103652	128.9	0.3643	-0.0201	0.0091	0.3651	-0.0195	0.0109	0.3643	-0.0181	0.0142	0.3636	-0.0307	0.0144	0.3634	-0.0169	0.0141
	rs2250526	17	57951973	a	g	0.196	0.0165847	0.00172984	7.33416e-05	91.9	0.2006	-0.0164	0.0112	0.2001	-0.0292	0.0137	0.2004	-0.0411	0.0179	0.2012	-0.0094	0.0181	0.202	-0.0026	0.0177
	rs139260949	17	63978436	c	t	0.055	-0.0233402	0.00302336	4.75871e-05	59.6	0.0553	-0.0119	0.0196	0.0556	-0.0016	0.0236	0.0557	-0.0126	0.0306	0.0557	0.0273	0.0307	0.0553	-0.0328	0.0307
	rs117280021	17	64294581	c	t	0.00866	-0.0770406	0.00782838	7.77801e-05	96.8	0.0117	-0.048	0.0478	0.0119	-0.0086	0.0564	0.0117	-0.0055	0.0743	0.0118	-0.0299	0.076	0.0114	-0.1295	0.0764
	rs11656743	17	65980289	g	a	0.212	0.0244634	0.00169088	0.000168783	209.3	0.2382	0.0102	0.0108	0.2366	0.0121	0.0132	0.2391	0.0091	0.0171	0.2386	0.0048	0.0173	0.2397	0.0161	0.017
	rs34931250	17	66879927	t	c	0.0599	0.0230315	0.00294183	4.92869e-05	61.3	0.0557	0.0183	0.0206	0.0563	0.0485	0.0245	0.056	0.0726	0.0315	0.0558	0.0243	0.0327	0.0552	-0.0235	0.0322
	rs193220	17	74268619	t	c	0.309	-0.0117996	0.0014902	5.04783e-05	62.7	0.3363	0.0081	0.0093	0.3361	0.0087	0.0114	0.3371	0.0037	0.0147	0.3376	0.0156	0.0149	0.3376	0.0122	0.0147
	rs7212201	17	76393896	c	a	0.389	0.0195429	0.0014	0.000155564	194.9	0.399	-0.0008	0.0089	0.3994	0.0063	0.0108	0.399	0.0009	0.014	0.3996	0.0151	0.0142	0.399	-0.0132	0.014
	rs62078746	17	80053590	g	a	0.447	0.0106501	0.0014094	4.62925e-05	57.1	0.4881	0.0108	0.009	0.4867	0.0086	0.0109	0.4895	0.0164	0.0141	0.4895	0.0115	0.0144	0.4896	0.002	0.0141
	rs8083730	18	293519	a	g	0.0824	-0.0185654	0.00247896	4.48739e-05	56.1	0.087	0.0291	0.0159	0.0864	0.0289	0.0192	0.0866	0.0547	0.0248	0.0862	0.0131	0.0253	0.0864	0.0533	0.0246
	rs11664106	18	2846812	t	a	0.364	-0.0108268	0.00156656	4.07829e-05	47.8	0.3587	0.0091	0.0104	0.3596	0.0061	0.0125	0.3588	0.0157	0.0163	0.3585	0.0086	0.0165	0.3582	0.0188	0.0163
	rs35321365	18	19905141	c	t	0.484	0.0114514	0.00139122	5.46377e-05	67.8	0.4875	-0.0179	0.0088	0.487	-0.0245	0.0106	0.4885	-0.0152	0.0137	0.4889	-0.0324	0.014	0.4888	-0.0111	0.0138
	rs1623060	18	21143183	t	c	0.493	-0.0145633	0.00137389	9.00436e-05	112.4	0.4957	-0.0116	0.0089	0.4951	-0.0077	0.0106	0.4956	0.0025	0.0138	0.4958	-0.0198	0.0141	0.4963	-0.02	0.0138
	rs12960928	18	57897803	c	t	0.267	0.0130585	0.00155819	5.63231e-05	70.2	0.2613	0.0159	0.0099	0.2613	0.003	0.012	0.2608	0.003	0.0155	0.2609	0.0034	0.0158	0.2606	0.0283	0.0155
	rs12454712	18	60845884	c	t	0.38	-0.0150757	0.00146857	8.69726e-05	105.4	0.3796	-0.0033	0.0093	0.3791	-0.007	0.0114	0.3796	-0.0034	0.0148	0.3801	-0.0124	0.015	0.3812	0.0034	0.0146
	rs17884312	19	4911796	t	c	0.178	-0.0149284	0.00181416	5.42662e-05	67.7	0.1817	0.0406	0.0115	0.1824	0.0542	0.0136	0.182	0.0468	0.0176	0.1817	0.0702	0.0178	0.1806	0.0155	0.0178
	rs4804414	19	7223785	t	c	0.427	0.0203605	0.00138245	0.000173418	216.9	0.4224	0.0193	0.0088	0.4227	0.0155	0.0107	0.4223	0.0212	0.0138	0.422	0.0136	0.0141	0.422	0.0304	0.0138
	rs11878235	19	7976698	g	a	0.419	0.0162017	0.00145609	0.000100413	123.8	0.4414	-0.0009	0.009	0.4407	0.0012	0.0109	0.4431	-0.0233	0.0141	0.4435	0.0299	0.0144	0.4435	-0.0086	0.0141
	rs12891	19	8327196	c	g	0.416	-0.0103952	0.0014501	4.28982e-05	51.4	0.4147	-0.0229	0.0095	0.4171	-0.0141	0.0113	0.4159	-0.0303	0.0147	0.4157	-0.01	0.015	0.4143	-0.0388	0.0148
	rs111500536	19	8425558	a	g	0.059	-0.0406914	0.0029526	0.000152297	189.9	0.0666	0.0034	0.0183	0.0664	0.0103	0.0217	0.0671	0.0271	0.0279	0.0665	0.0018	0.0286	0.0664	0.0236	0.0282
	rs116843064	19	8429323	a	g	0.0199	-0.23635	0.00491201	0.00185666	2315.2	0.0193	-0.0989	0.0334	0.0199	-0.0525	0.0397	0.02	-0.0096	0.0509	0.0198	-0.1032	0.0537	0.0197	-0.1571	0.0533
	rs2269869	19	19109545	g	a	0.243	0.014569	0.00164488	6.32212e-05	78.4	0.234	-0.0084	0.0103	0.2342	-0.0063	0.0123	0.2336	-0.0017	0.0159	0.2334	-0.0138	0.0163	0.2329	-0.0253	0.016
	rs58542926	19	19379549	t	c	0.0751	-0.108022	0.00259312	0.00138288	1735.3	0.0738	-0.0046	0.0168	0.0737	-0.0181	0.0204	0.0739	-0.0405	0.0265	0.0736	0.0031	0.0268	0.0737	0.021	0.026
	rs187429064	19	19380513	g	a	0.0117	-0.15595	0.00686513	0.000424791	516	0.012	0.0045	0.0504	0.0121	0.0034	0.0603	0.012	0.0197	0.0786	0.0121	0.0259	0.0794	0.0121	0.0291	0.0768
	rs7256564	19	33889593	a	g	0.311	0.0146903	0.00147849	7.92999e-05	98.7	0.3307	0.0354	0.0093	0.3296	0.0359	0.0113	0.3302	0.0366	0.0146	0.3304	0.0263	0.0149	0.3298	0.0246	0.0147
	rs419925	19	45380126	c	g	0.299	-0.0257044	0.00152017	0.000231378	285.9	0.3086	-0.0107	0.0097	0.3074	-0.0165	0.0118	0.308	-0.0204	0.0153	0.308	-0.0227	0.0155	0.3105	0.0003	0.0152
	rs112019714	19	45404857	c	t	0.0269	0.089609	0.00424109	0.000356556	446.4	0.0252	-0.0013	0.0282	0.0251	-0.0109	0.0339	0.0249	-0.0205	0.044	0.0252	0.0128	0.0442	0.0255	0.0349	0.0429
	rs75627662	19	45413576	t	c	0.198	0.0914008	0.00172618	0.00224198	2803.7	0.1873	-0.0072	0.0113	0.1877	-0.0146	0.0137	0.1873	-0.0046	0.0176	0.1869	-0.0163	0.0181	0.1877	-0.002	0.0176
	rs35650232	19	49259973	g	t	0.229	-0.0160502	0.00179566	6.70961e-05	79.9	0.2494	-0.0195	0.0114	0.2489	-0.0244	0.0139	0.2511	-0.04	0.0181	0.2523	-0.0036	0.0182	0.2522	-0.0115	0.018
	rs7251733	19	56099951	a	g	0.161	0.0209954	0.00187409	0.000100743	125.5	0.164	0.005	0.0119	0.1638	0.0042	0.0144	0.1635	0.0068	0.0186	0.1637	0.0091	0.0189	0.1642	0.0136	0.0185
	rs1567518	19	57480893	a	g	0.468	-0.00961822	0.00140343	3.80028e-05	47	0.4748	-0.0011	0.009	0.4738	-0.0055	0.0108	0.4752	-0.0013	0.014	0.4755	-0.0086	0.0142	0.4766	0.007	0.014
	rs151235402	20	569164	t	c	0.0167	0.0475823	0.00550119	5.99731e-05	74.8	0.0159	0.012	0.0368	0.016	0.0559	0.0442	0.016	0.0658	0.0568	0.0161	0.0583	0.0584	0.016	0.0146	0.0582
	rs67611724	20	32308275	t	c	0.147	0.0155546	0.00194981	5.08176e-05	63.6	0.1479	0.0074	0.0123	0.1481	0.008	0.0147	0.1477	0.0311	0.019	0.1469	-0.0135	0.0195	0.1467	0.0088	0.019
	rs4911382	20	32553095	c	t	0.402	-0.0106962	0.00140785	4.63886e-05	57.7	0.3923	0.0164	0.0089	0.3914	0.0095	0.0108	0.3895	-0.0037	0.014	0.3902	0.0145	0.0142	0.3904	0.0277	0.014
	rs78185617	20	34124603	c	g	0.132	-0.0182643	0.00203523	6.58501e-05	80.5	0.1498	0.0214	0.0123	0.1497	0.0248	0.0148	0.1503	0.0332	0.019	0.15	0.0168	0.0194	0.1495	0.024	0.0192
	rs4812439	20	39147287	g	a	0.321	-0.0150769	0.00148833	8.26939e-05	102.6	0.3204	0.0145	0.0095	0.3198	-0.0046	0.0115	0.319	0.0036	0.0149	0.3192	-0.012	0.0152	0.3205	0.0241	0.0148
	rs6129762	20	39763155	c	g	0.468	0.0110097	0.00139127	5.05252e-05	62.6	0.4903	0.0044	0.0088	0.4894	-0.0008	0.0106	0.4903	-0.0004	0.0137	0.4908	-0.0005	0.0139	0.4918	0.0167	0.0137
	rs6073958	20	44551855	c	t	0.202	0.0487116	0.00170418	0.000651995	817	0.1987	-0.0033	0.0109	0.1985	-0.0032	0.0131	0.1987	0.0086	0.0169	0.1981	-0.0086	0.0173	0.1973	-0.0082	0.0171
	rs6066138	20	45594711	a	g	0.274	-0.0171088	0.00153544	9.91749e-05	124.2	0.2502	-0.0066	0.0101	0.2509	-0.0052	0.012	0.2495	-0.0073	0.0155	0.249	-0.0038	0.0158	0.2492	-0.0154	0.0155
	rs6070138	20	56118558	c	a	0.406	-0.0146908	0.00141092	8.9044e-05	108.4	0.4123	-0.002	0.0089	0.4119	-0.0011	0.0108	0.4122	-0.0102	0.014	0.4131	0.0075	0.0142	0.4126	-0.0115	0.014
	rs8126001	20	62711459	t	c	0.484	-0.0158162	0.0014732	0.000108793	115.3	0.4958	0.0145	0.0088	0.4953	0.012	0.0107	0.4954	0.0083	0.0139	0.4959	0.0286	0.0142	0.4961	0.0067	0.0139
	rs8134638	21	40644170	c	t	0.384	0.0122478	0.00143242	5.89589e-05	73.1	0.3791	-0.0004	0.0091	0.3795	0.0016	0.011	0.379	-0.0049	0.0143	0.3789	-0.0018	0.0144	0.3778	-0.0171	0.0142
	rs960230	21	42622479	a	g	0.214	-0.0117786	0.00168407	3.93668e-05	48.9	0.2055	0.0117	0.0109	0.2064	0.0235	0.0129	0.2057	0.0292	0.0166	0.2053	0.0305	0.017	0.2048	0.0082	0.0167
	rs35665085	22	17625915	a	g	0.0557	0.0230441	0.00301966	4.66714e-05	58.2	0.0549	0.0017	0.022	0.0551	0.0208	0.0261	0.0549	0.0158	0.0341	0.0551	0.0228	0.0346	0.0549	-0.0282	0.0346
	rs4822458	22	24265659	c	t	0.454	0.0110083	0.00139807	4.99978e-05	62	0.4662	0.0035	0.0088	0.4653	-0.0024	0.0106	0.4663	0.0154	0.0137	0.4659	-0.013	0.014	0.4664	0.0081	0.0137
	rs4352308	22	29131788	c	t	0.292	-0.0115682	0.00151939	4.65888e-05	58	0.27	0.0001	0.0099	0.2696	-0.0093	0.0119	0.268	0.0107	0.0153	0.2684	-0.0209	0.0157	0.2696	0.0084	0.0154
	rs2857640	22	30056945	a	g	0.466	0.00967326	0.00137446	3.97218e-05	49.5	0.4642	0.0005	0.0087	0.4653	-0.0027	0.0106	0.4643	0.0142	0.0137	0.4642	-0.0125	0.0139	0.4638	-0.0075	0.0137
	rs4820325	22	38599978	g	a	0.418	-0.0209178	0.00140179	0.000179563	222.7	0.4203	-0.0153	0.0088	0.4204	-0.0172	0.0107	0.4209	-0.0132	0.0138	0.4207	-0.0128	0.014	0.4205	-0.0034	0.0138
	rs17032	22	39130843	g	c	0.329	0.0153312	0.0014708	8.67524e-05	108.7	0.3407	-0.0134	0.0093	0.3404	-0.0071	0.0112	0.3412	-0.0188	0.0145	0.3414	-0.0027	0.0148	0.3412	-0.0222	0.0146
	rs4253766	22	46623905	t	c	0.107	0.0225365	0.00221573	8.25986e-05	103.5	0.1063	0.0161	0.0144	0.1062	0.0143	0.0171	0.1059	0.025	0.0221	0.1054	-0.0044	0.0226	0.1054	0.0248	0.0221
	rs74510325	22	50315382	g	c	0.0336	-0.0264035	0.00379981	3.86194e-05	48.3	0.034	-0.0262	0.0256	0.0341	-0.0472	0.0308	0.0341	-0.0471	0.0401	0.034	-0.0568	0.0406	0.0343	-0.0272	0.0394

## Sheet: Table S5.SNPinfo_drugtargets
		Supplementary Table 5: Summary information for IVs of drug-target analyses
		SNPs	Chr	Position*	Effect allele	Other allele	Association with LDL					Association with CRC			Association with colon			Association with proximal			Association with distal			Association with rectal
							EAF	Beta	SE	R2	F-statistic	EAF	Beta	SE	EAF	Beta	SE	EAF	Beta	SE	EAF	Beta	SE	EAF	Beta	SE
		HMGCR
		rs1423527	5	74602699	C	A	0.601	-0.0653373	0.00141659	0.00204739	2127.3	0.5849	0.0033	0.0089	0.5848	-0.0001	0.0107	0.5836	-0.011	0.0139	0.5829	0.0052	0.0141	0.5837	0.0006	0.0139
		rs4703671	5	74660429	G	A	0.872	-0.0652287	0.00208617	0.000949804	977.6	0.8756	0.0167	0.0132	0.8756	0.0214	0.0162	0.8755	0.0184	0.021	0.875	0.0221	0.0214	0.8752	0.0002	0.0208
		rs3761740	5	74632133	C	A	0.9029	-0.0536811	0.00233111	0.00050528	530.3	0.9024	-0.0204	0.0147	0.9021	-0.0315	0.0175	0.9021	-0.0404	0.0225	0.902	-0.0363	0.0229	0.903	0.0237	0.0229
		rs141642272	5	74615209	G	C	0.9759	-0.0746595	0.00474127	0.000262194	248	0.9769	0.0192	0.0315	0.9768	0.0232	0.0378	0.9769	-0.0035	0.0487	0.977	0.0315	0.0505	0.9772	0.0109	0.0489
		rs2303152	5	74641707	G	A	0.9029	-0.0364765	0.00233186	0.0002333	244.7	0.8912	0.0029	0.014	0.8908	-0.0052	0.0169	0.8901	-0.0049	0.0219	0.8903	-0.0041	0.0222	0.8905	0.0071	0.022
		rs10055465	5	74558577	A	G	0.776	-0.0262173	0.00169755	0.000238955	238.5	0.7669	0.0085	0.0104	0.7667	0.0041	0.0126	0.7663	0.0048	0.0163	0.7664	0.0049	0.0166	0.7667	0.013	0.0164
		rs144083983	5	74683306	T	C	0.0702	-0.0418179	0.00299336	0.000228287	195.2	0.0759	0.01	0.0198	0.0761	0.0025	0.0238	0.0761	0.0043	0.0311	0.0756	-0.0188	0.0317	0.076	0.0003	0.0307
		rs4703665	5	74602898	T	C	0.137	-0.0305538	0.00227243	0.000220745	180.8	0.1444	0.0001	0.0145	0.1445	-0.0073	0.0173	0.1438	-0.0248	0.0227	0.1439	0.0129	0.0227	0.1438	0.0061	0.0222
		rs35122945	5	74610293	C	A	0.0674	-0.0370552	0.00297073	0.000172617	155.6	0.068	-0.008	0.0202	0.0682	0.0001	0.0242	0.0682	-0.002	0.0316	0.0681	0.0042	0.032	0.0683	-0.0143	0.0313
		rs62366588	5	74664987	A	C	0.058	-0.0345684	0.00319587	0.000130577	117	0.0597	0.0246	0.0237	0.0601	0.037	0.0283	0.0598	0.041	0.0374	0.0597	0.0404	0.0375	0.0596	-0.0012	0.0371
		rs75240579	5	74624484	T	C	0.0401	-0.0404156	0.00375722	0.000125747	115.7	0.0425	0.016	0.026	0.0428	-0.0105	0.0311	0.0426	-0.0281	0.0411	0.0425	-0.0098	0.0413	0.0427	0.0407	0.0397
		rs1308220	5	74537301	A	G	0.9677	-0.0485528	0.00484117	0.000147368	100.6	0.9763	-0.0312	0.0363	0.9761	-0.0106	0.0441	0.9764	-0.0278	0.0572	0.9764	0.002	0.0587	0.9763	-0.0532	0.0562
		rs74695562	5	74675951	G	T	0.0417	-0.0369214	0.00369832	0.000108949	99.7	0.0398	-0.0077	0.0242	0.04	-0.0079	0.0287	0.0397	0.0166	0.0372	0.0397	-0.0352	0.0384	0.0396	-0.0173	0.0375
		rs114253542	5	74692810	T	C	0.99265	-0.0758907	0.00865734	8.40409e-05	76.8	0.9935	-0.0465	0.0604	0.9935	-0.07	0.0715	0.9936	-0.0007	0.0948	0.9935	-0.1205	0.0936	0.9937	0.0083	0.0954
		rs151214061	5	74614286	T	C	0.9784	-0.0428749	0.00490384	7.76974e-05	76.4	0.9756	-0.0155	0.0287	0.9755	-0.0498	0.0338	0.9751	-0.0377	0.0437	0.9753	-0.0489	0.0441	0.9755	0.0109	0.0448
		rs181668591	5	74689045	C	T	0.9898	-0.0603515	0.0072232	7.35451e-05	69.8	0.9909	-0.0541	0.0486	0.9909	-0.0209	0.058	0.9909	-0.044	0.0739	0.9909	-0.019	0.0768	0.991	-0.1504	0.0733
		rs151264833	5	74660755	C	G	0.9765	-0.0339953	0.00458211	5.30405e-05	55	0.9769	0.0218	0.0309	0.9768	0.0212	0.0371	0.977	0.0317	0.0488	0.9769	-0.0167	0.0484	0.9771	0.0464	0.0475
		rs111353455	5	74623949	G	A	0.9166	-0.0185571	0.00250322	5.26497e-05	55	0.9063	0.0011	0.0154	0.9065	0.0009	0.0191	0.9061	-0.0137	0.0247	0.9055	0.0103	0.0253	0.905	-0.022	0.0245
		rs115169875	5	74633264	A	G	0.0257	-0.0336664	0.00460733	5.67609e-05	53.4	0.0226	0.0295	0.0338	0.0227	0.0051	0.0407	0.0225	-0.0023	0.0539	0.0226	0.0209	0.0535	0.0227	0.0794	0.0504
		rs72768351	5	74582374	G	A	0.0188	-0.0400763	0.00554353	5.92544e-05	52.3	0.0188	-0.0193	0.0394	0.0189	-0.017	0.0476	0.0188	-0.041	0.0628	0.0189	0.05	0.0631	0.0188	0.0073	0.0608
		rs17244939	5	74631096	C	A	0.0156	-0.0430266	0.00615959	5.68591e-05	48.8	0.0165	0.0176	0.0409	0.0165	-0.0356	0.0499	0.0162	-0.0724	0.066	0.0163	-0.0273	0.0667	0.0166	-0.0069	0.0625
		rs112672253	5	74628706	A	T	0.99218	-0.0575641	0.00827246	5.14198e-05	48.4	0.9931	0.0179	0.0578	0.9931	0.0718	0.0704	0.9932	0.0701	0.0919	0.9933	0.176	0.0978	0.9933	0.0043	0.0884
		rs11741997	5	74560542	G	A	0.0195	-0.038645	0.00565145	5.71082e-05	46.8	0.0264	0.0654	0.0355	0.0266	0.0631	0.0421	0.0265	0.0755	0.0549	0.0264	0.0637	0.0559	0.0265	0.0329	0.055
		rs180755046	5	74703989	A	C	0.0161	-0.0421176	0.00623075	5.61997e-05	45.7	0.0177	0.0375	0.0431	0.0177	0.0425	0.0513	0.0174	0.044	0.0678	0.0174	0.0342	0.0687	0.0174	-0.0229	0.0666
		rs75144964	5	74597689	G	C	0.0163	-0.0403005	0.00598945	5.20836e-05	45.3	0.0209	-0.0421	0.0405	0.0212	-0.03	0.0476	0.0212	-0.0576	0.0638	0.0212	-0.0015	0.0623	0.0212	-0.038	0.0634
		rs375392181	5	74532691	G	T	0.9899	-0.0453507	0.00706078	4.11255e-05	41.3	0.9873	-0.0603	0.0395	0.9873	-0.0507	0.0473	0.9872	-0.0889	0.0597	0.9872	-0.0439	0.0617	0.9872	-0.0049	0.0628
		rs142156764	5	74537548	T	A	0.9854	-0.0371543	0.00587278	3.97204e-05	40	0.9867	0.0579	0.0388	0.9869	0.0838	0.0488	0.9867	0.0182	0.0612	0.9866	0.1283	0.0656	0.9865	-0.0019	0.0604
		NPC1L1
		rs17725246	7	44581986	T	C	0.805	-0.0427777	0.00178857	0.000574507	572	0.8018	0	0.011	0.8027	0.0114	0.0136	0.8018	0.0339	0.0177	0.8014	-0.0051	0.0179	0.8007	-0.004	0.0175
		rs217381	7	44606217	G	C	0.422	-0.0292813	0.00142082	0.000418264	424.7	0.4172	0.0087	0.009	0.4184	0.0157	0.0107	0.4174	0.0186	0.0138	0.417	0.0114	0.0141	0.4151	-0.004	0.0138
		rs73107478	7	44596644	A	C	0.9234	-0.0388557	0.002702	0.000213579	206.8	0.9224	0.0117	0.0175	0.9223	0.0368	0.021	0.9223	0.0594	0.0275	0.9224	0.0216	0.0278	0.9221	-0.0083	0.0269
		rs2268310	7	44677098	C	T	0.892	-0.0276129	0.00223411	0.000146907	152.8	0.8676	-0.003	0.0138	0.869	-0.0043	0.0171	0.8673	0.0295	0.0223	0.866	-0.038	0.0223	0.8653	-0.008	0.022
		rs217416	7	44564735	T	C	0.739	-0.0156319	0.00158732	9.42624e-05	97	0.6998	-0.002	0.0104	0.7004	-0.0052	0.0125	0.6969	0.0061	0.0162	0.6953	-0.0161	0.0165	0.6936	0.0198	0.0163
		rs79854399	7	44640315	T	C	0.0189	-0.0390172	0.00522443	5.64569e-05	55.8	0.0227	0.0027	0.0331	0.0226	-0.0112	0.0405	0.0228	0.0118	0.0523	0.0227	-0.0431	0.0545	0.0225	0.0166	0.0515
		rs77517259	7	44586770	C	T	0.9899	-0.0503158	0.00728937	5.06234e-05	47.6	0.9928	0.0061	0.061	0.9928	-0.0164	0.0722	0.9929	0.0673	0.0962	0.9928	-0.0637	0.095	0.9928	0.0533	0.0955
		rs143116067	7	44653084	A	G	0.0675	-0.0200868	0.00293994	5.0793e-05	46.7	0.0653	-0.0271	0.0197	0.0659	-0.0239	0.0236	0.0655	-0.0195	0.0308	0.0652	-0.0351	0.0313	0.0653	-0.012	0.0307
		rs77826622	7	44572346	T	C	0.978	-0.031303	0.0049353	4.21661e-05	40.2	0.9817	-0.0034	0.0357	0.9817	0.0005	0.0427	0.9818	0.0654	0.0567	0.9817	-0.0436	0.0565	0.9815	0.0071	0.0553
		PCSK9
		rs11591147	1	55505647	T	G	0.0163	-0.433696	0.005426	0.00603186	6388.7	0.0149	0.018	0.037	0.0149	0.0176	0.044	0.0147	-0.0102	0.0574	0.0146	0.0169	0.0585	0.0147	0.0419	0.0561
		rs34232196	1	55489542	T	C	0.242	-0.0663103	0.00164125	0.00161316	1632.3	0.2401	-0.0074	0.0104	0.2403	-0.0143	0.0125	0.2403	-0.0149	0.0162	0.2397	-0.0182	0.0165	0.24	0.0169	0.0161
		rs693668	1	55521109	G	A	0.359	-0.0564582	0.00146234	0.00146702	1490.6	0.3576	0.0003	0.0091	0.3578	0.0049	0.0111	0.3582	0.0014	0.0143	0.3582	0.0098	0.0146	0.3578	-0.0048	0.0143
		rs17111503	1	55503448	A	G	0.744	-0.0487264	0.00160687	0.000904423	919.5	0.7163	-0.0167	0.01	0.7156	-0.0268	0.0121	0.7146	-0.0182	0.0157	0.7139	-0.0367	0.016	0.7137	0.0101	0.0158
		rs11580527	1	55411580	A	G	0.0133	-0.177127	0.00623965	0.000823448	805.8	0.0125	0.0436	0.0435	0.0125	0.039	0.0524	0.0124	0.011	0.0691	0.0122	0.0237	0.0706	0.0121	0.0297	0.0689
		rs10493176	1	55538552	G	T	0.086	-0.0710446	0.002514	0.000793481	798.6	0.0831	0.0007	0.0161	0.0832	-0.0016	0.0195	0.0835	-0.0023	0.0253	0.0836	-0.003	0.0258	0.0831	-0.0068	0.0251
		rs2479410	1	55505861	A	G	0.338	-0.0413009	0.00152538	0.00076335	733.1	0.3376	-0.0078	0.0095	0.3388	-0.0132	0.0115	0.3376	-0.0152	0.0148	0.3375	-0.0149	0.0151	0.337	0.0027	0.0148
		rs11206517	1	55526428	T	G	0.9629	-0.0888589	0.00371072	0.00056414	573.4	0.9617	-0.0366	0.0229	0.9623	-0.0338	0.028	0.962	-0.0654	0.0359	0.9619	-0.0168	0.0371	0.9619	-0.0227	0.0362
		rs9436961	1	55488831	A	T	0.741	-0.0361334	0.0015865	0.000501148	518.7	0.7199	-0.002	0.0099	0.7203	-0.0141	0.012	0.7187	-0.0056	0.0156	0.7187	-0.0233	0.0157	0.7182	0.0268	0.0156
		rs150119739	1	55520938	G	A	0.9583	-0.0696203	0.00363206	0.000387382	367.4	0.9563	-0.0167	0.023	0.9559	-0.0146	0.0276	0.956	-0.0178	0.0358	0.9561	-0.0127	0.0365	0.9563	-0.0192	0.0354
		rs72909541	1	55494301	T	C	0.047	-0.0589313	0.00344389	0.000311109	292.8	0.0471	-0.0243	0.0219	0.0469	-0.006	0.0262	0.0468	-0.0209	0.0342	0.047	0.0021	0.0347	0.047	-0.0544	0.0347
		rs12739979	1	55496648	T	C	0.238	-0.0270434	0.00181243	0.000265268	222.6	0.2348	0.0081	0.0111	0.2355	0.0123	0.0134	0.2343	0.0033	0.0173	0.2345	0.0203	0.0176	0.2339	0.0207	0.0173
		rs7525503	1	55522558	G	T	0.9771	-0.0712849	0.00498832	0.000227405	204.2	0.9748	-0.0137	0.0302	0.9755	0.0002	0.0375	0.9751	-0.0136	0.0484	0.9752	0.0142	0.0496	0.9752	-0.0373	0.0484
		rs72660548	1	55500978	C	G	0.9798	-0.0704297	0.00495026	0.00019635	202.4	0.9821	0.0156	0.0339	0.9822	0.0113	0.0408	0.9821	0.0365	0.0533	0.9823	-0.0028	0.0539	0.982	0.0431	0.0528
		rs572512	1	55517344	C	T	0.647	-0.0211114	0.00155585	0.000203584	184.1	0.6314	0.012	0.0096	0.6314	0.0163	0.0116	0.6305	0.0253	0.0151	0.6304	0.0158	0.0153	0.6288	0.0165	0.015
		rs77875082	1	55485042	G	A	0.9695	-0.0538427	0.00421969	0.000171448	162.8	0.9716	-0.0308	0.0279	0.9714	-0.0268	0.0333	0.9716	0.009	0.0436	0.9717	-0.0513	0.0437	0.9717	-0.067	0.043
		rs41294825	1	55519068	T	A	0.043	-0.0414044	0.00341298	0.000141092	147.2	0.0502	0.0037	0.0205	0.0503	-0.0077	0.0247	0.0507	-0.0158	0.032	0.0506	-0.002	0.0324	0.0505	0.0267	0.0315
		rs45508296	1	55520547	G	A	0.0181	-0.0645214	0.00535612	0.000147973	145.1	0.0201	-0.0093	0.0333	0.0203	0.0403	0.0407	0.0204	0.0259	0.053	0.0205	0.0195	0.0541	0.02	-0.1227	0.0549
		rs11810371	1	55496861	A	G	0.0428	-0.0423299	0.00367299	0.000146815	132.8	0.0424	-0.0036	0.0238	0.0417	0.0099	0.0287	0.0416	-0.0212	0.0376	0.0416	0.0218	0.0378	0.0418	-0.0175	0.0372
		rs7546522	1	55516713	T	C	0.15	-0.0223007	0.0020161	0.000126817	122.4	0.1517	0.0222	0.0127	0.1522	0.0174	0.0154	0.1517	0.0239	0.02	0.1519	0.0093	0.0203	0.1518	0.0388	0.0198
		rs1165227	1	55616754	T	C	0.157	-0.0210775	0.00190881	0.000117597	121.9	0.146	0.0025	0.0123	0.1466	0.01	0.0146	0.1456	0.0112	0.0189	0.1456	0.0125	0.0192	0.1457	0.0043	0.0189
		rs41297885	1	55526840	G	C	0.0358	-0.0406301	0.00378858	0.000113966	115	0.0339	0.0005	0.0244	0.034	0.0176	0.0296	0.0338	0.0142	0.0382	0.034	0.0321	0.0387	0.034	-0.0163	0.0387
		rs12043403	1	55431933	C	T	0.0975	-0.024476	0.00246425	0.00010543	98.7	0.089	-0.0269	0.0166	0.0892	-0.0408	0.0202	0.0889	-0.0506	0.0263	0.0888	-0.0316	0.0268	0.089	0.0095	0.0258
		rs115465289	1	55580914	A	G	0.0312	-0.0406552	0.00422364	9.99197e-05	92.7	0.0329	-0.0184	0.0263	0.0331	-0.0147	0.0311	0.0329	-0.055	0.0409	0.0329	0.0097	0.0408	0.0328	-0.0033	0.0406
		rs12031153	1	55601339	G	A	0.9469	-0.0331403	0.00346303	0.000110444	91.6	0.9348	0.0074	0.0206	0.9347	-0.0216	0.0255	0.9338	0.0133	0.0335	0.9335	-0.0254	0.0336	0.9335	0.0834	0.0342
		rs55817205	1	55609056	G	A	0.9884	-0.0676289	0.00712427	0.000104878	90.1	0.9905	0.0099	0.0517	0.9905	0.0397	0.0619	0.9905	-0.0008	0.0796	0.9905	0.0968	0.0843	0.9905	-0.024	0.0781
		rs28385715	1	55532142	T	G	0.9771	-0.0455686	0.00489729	9.29257e-05	86.6	0.9765	0.0103	0.0326	0.9765	0.0282	0.0388	0.9766	0.041	0.0512	0.9767	0.0261	0.0511	0.9766	0.0484	0.0507
		rs12409233	1	55436599	C	G	0.0882	-0.0225537	0.00244129	8.18152e-05	85.3	0.0878	0.0106	0.0158	0.0881	0.0168	0.0188	0.0879	0.016	0.0245	0.0879	0.0293	0.0247	0.0875	0.0337	0.0242
		rs146273942	1	55453841	A	G	0.0205	-0.0465665	0.00506458	8.70834e-05	84.5	0.0219	0.0075	0.0322	0.022	-0.0315	0.0386	0.0219	-0.0529	0.0505	0.022	0.0057	0.0505	0.0219	0.0931	0.0487
		rs145075626	1	55479043	G	C	0.0172	-0.0502709	0.00549724	8.54391e-05	83.6	0.0162	-0.0614	0.0369	0.0164	-0.0224	0.0437	0.0162	-0.0442	0.0573	0.0162	-0.0239	0.0587	0.0161	-0.0916	0.059
		rs890576	1	55452897	G	C	0.202	-0.0152847	0.00174823	7.53179e-05	76.4	0.2181	0.0095	0.0109	0.217	-0.0017	0.0134	0.2183	-0.0034	0.0173	0.2189	0.0088	0.0176	0.2193	0.0153	0.0173
		rs77011887	1	55534271	C	T	0.983	-0.0459218	0.00570361	7.04807e-05	64.8	0.9823	0.0781	0.0373	0.9822	0.0799	0.045	0.9823	0.1245	0.0603	0.9822	0.0373	0.0601	0.9822	0.0768	0.0591
		rs17111479	1	55481832	G	C	0.781	-0.013786	0.00176575	6.50132e-05	61	0.7859	0.0079	0.0113	0.7863	-0.002	0.0134	0.7868	-0.0053	0.0174	0.787	0.0035	0.0177	0.7868	0.0254	0.0176
		rs2094470	1	55497302	T	C	0.9284	-0.0212038	0.00276529	5.97731e-05	58.8	0.9282	-0.0013	0.0177	0.9286	0.0119	0.0215	0.9284	0.0209	0.0278	0.9285	-0.0077	0.0282	0.9282	-0.0241	0.0273
		rs142116310	1	55536386	G	A	0.9893	-0.0554039	0.00723134	6.49864e-05	58.7	0.9875	0.1363	0.0451	0.9873	0.0734	0.0544	0.9873	0.091	0.072	0.9873	0.0284	0.0729	0.9873	0.1283	0.0719
		rs74700387	1	55510015	T	C	0.0161	-0.0416223	0.00554408	5.48857e-05	56.4	0.0176	0.0143	0.0354	0.0175	-0.0128	0.0457	0.0179	0.0121	0.0585	0.0179	-0.0443	0.0617	0.018	0.0478	0.0585
		rs1863668	1	55411708	T	G	0.428	-0.0103062	0.00141955	5.20076e-05	52.7	0.4175	0.0103	0.0089	0.4178	0.0073	0.0108	0.4164	-0.0045	0.014	0.4173	0.0209	0.0142	0.4178	0.0403	0.014
		rs2479396	1	55482091	G	A	0.323	-0.0114411	0.00159856	5.72475e-05	51.2	0.3467	0.0034	0.0098	0.3466	0.0006	0.0118	0.3485	-0.0046	0.0154	0.3483	0.0049	0.0156	0.349	0.0158	0.0154
		rs146480899	1	55483477	G	A	0.0198	-0.0364734	0.005179	5.16372e-05	49.6	0.0192	0.0667	0.0343	0.0192	0.0745	0.0406	0.0193	0.1049	0.0526	0.0191	0.0305	0.0545	0.0193	0.0805	0.0531
		rs137886411	1	55525722	G	A	0.99	-0.052263	0.00746464	5.40821e-05	49	0.9885	-0.0387	0.0478	0.9885	-0.0869	0.0563	0.9886	0.046	0.076	0.9885	-0.1782	0.0721	0.9886	0.041	0.0749
		rs17111474	1	55479967	C	T	0.704	-0.0113165	0.00163522	5.33726e-05	47.9	0.6971	0.0024	0.0097	0.6975	-0.0015	0.0119	0.6961	-0.0049	0.0154	0.6969	0.0023	0.0157	0.6963	-0.0015	0.0153

## Sheet: Table S6.Lipids_GLGC2021_UVMR
	Supplementary Table 6: UVMR estimates for the associations between lipids and the risk of colorectal cancer and its subsites, using lipids data from GLGC-2021
		No. of SNPs	IVW results					MR-PRESSO			Weighted median			MR-Egger results
			OR (95%CI)	P-value	Cochrane-Q p-value	I2 (%)		Outlier-corrected estimate	P-value		OR (95%CI)	P-value		OR (95%CI)	P-value	P-for intercept
	CRC
	LDL	313	1.08 (1.01-1.16)	0.02	<0.0001	60.3		1.05 (0.99-1.11)	0.11		1.03 (0.96-1.11)	0.42		1.07 (0.97-1.18)	0.19	0.72
	HDL	285	0.99 (0.93-1.05)	0.7	<0.0001	56.9		0.97 (0.91-1.03)	0.29		0.95 (0.87-1.03)	0.18		1.03 (0.93-1.13)	0.61	0.31
	Triglycerides	297	0.99 (0.93-1.06)	0.86	<0.0001	48.3		1.03 (0.97-1.09)	0.39		0.99 (0.91-1.08)	0.84		0.93 (0.84-1.02)	0.13	0.06
	Total cholesterol	327	1.05 (0.99-1.12)	0.12	<0.0001	59.3		1.04 (0.98-1.10)	0.19		1.04 (0.97-1.11)	0.31		1.03 (0.93-1.14)	0.55	0.58
	Colon
	LDL	313	1.10 (1.02-1.18)	0.01	<0.0001	51.4		1.06 (0.99-1.13)	0.07		1.01 (0.93-1.11)	0.8		1.08 (0.97-1.2)	0.18	0.59
	HDL	285	0.98 (0.91-1.05)	0.51	<0.0001	47.9		0.96 (0.90-1.02)	0.18		0.94 (0.85-1.03)	0.21		1.03 (0.93-1.15)	0.54	0.17
	Triglycerides	297	0.99 (0.92-1.06)	0.71	<0.0001	40.2		1.01 (0.94-1.08)	0.77		0.96 (0.87-1.06)	0.43		0.92 (0.82-1.03)	0.13	0.1
	Total cholesterol	327	1.07 (1.00-1.15)	0.05	<0.0001	49.3		1.05 (0.99-1.12)	0.1		1.08 (1.00-1.18)	0.06		1.05 (0.94-1.17)	0.37	0.6
	Proximal Colon
	LDL	313	1.04 (0.96-1.14)	0.31	<0.0001	37.4		1.03 (0.95-1.11)	0.52		1.01 (0.90-1.14)	0.85		1.01 (0.89-1.14)	0.88	0.44
	HDL	285	0.97 (0.89-1.05)	0.44	<0.0001	38.7		0.96 (0.88-1.04)	0.31		0.96 (0.86-1.09)	0.56		1.06 (0.93-1.2)	0.42	0.09
	Triglycerides	297	0.99 (0.91-1.08)	0.77	<0.0001	28.3		0.98 (0.90-1.07)	0.68		0.95 (0.84-1.08)	0.43		0.86 (0.76-0.98)	0.02	0.01
	Total cholesterol	327	1.01 (0.93-1.1)	0.74	<0.0001	38.1		1.00 (0.92-1.08)	0.98		1.00 (0.89-1.11)	0.95		1.00 (0.88-1.13)	0.99	0.75
	Distal Colon
	LDL	313	1.16 (1.06-1.27)	0.002	<0.0001	45.4		1.12 (1.03-1.22)	0.009		1.19 (1.06-1.33)	0.004		1.17 (1.03-1.34)	0.02	0.78
	HDL	285	1.00 (0.91-1.09)	0.93	<0.0001	39.7		0.97 (0.89-1.05)	0.45		0.93 (0.82-1.06)	0.28		1.01 (0.88-1.15)	0.9	0.81
	Triglycerides	297	0.98 (0.9-1.08)	0.69	<0.0001	35.7		1.01 (0.93-1.11)	0.78		0.99 (0.86-1.13)	0.85		0.98 (0.85-1.13)	0.81	0.98
	Total cholesterol	327	1.14 (1.05-1.24)	0.003	<0.0001	41.1		1.12 (1.04-1.21)	0.005		1.15 (1.03-1.28)	0.01		1.12 (0.98-1.27)	0.09	0.71
	Rectal
	LDL	313	1.08 (0.99-1.18)	0.08	<0.0001	40.9		1.07 (0.99-1.16)	0.1		1.09 (0.97-1.22)	0.15		1.09 (0.97-1.24)	0.15	0.78
	HDL	285	1.04 (0.95-1.13)	0.41	<0.0001	43.4		NA	NA		1.03 (0.91-1.17)	0.6		1.04 (0.91-1.2)	0.53	0.91
	Triglycerides	297	0.95 (0.88-1.04)	0.27	<0.0001	28.4		NA	NA		0.93 (0.81-1.05)	0.23		0.9 (0.79-1.02)	0.11	0.25
	Total cholesterol	327	1.05 (0.96-1.14)	0.29	<0.0001	42.2		1.04 (0.96-1.12)	0.38		1.02 (0.91-1.14)	0.72		1.05 (0.92-1.19)	0.49	0.98
	Early-onset CRC
	LDL	313	1.13 (1.00-1.27)	0.04	<0.0001	34.9		1.12 (1.00-1.26)	0.05		1.16 (0.99-1.37)	0.07		1.06 (0.90-1.26)	0.48	0.32
	HDL	285	0.90 (0.81-1.00)	0.05	0.005	18.6		NA	NA		0.86 (0.71-1.04)	0.12		0.89 (0.76-1.05)	0.16	0.85
	Triglycerides	297	1.11 (0.99-1.25)	0.08	0.0003	23.3		NA	NA		1.20 (1.01-1.44)	0.04		1.03 (0.86-1.23)	0.75	0.27
	Total cholesterol	327	1.15 (1.02-1.29)	0.02	<0.0001	36.2		1.14 (1.01-1.28)	0.03		1.14 (0.98-1.34)	0.1		1.07 (0.90-1.28)	0.44	0.31
	NA= no outlying SNPs

## Sheet: Table S7. GLGC2021_BMI_MVMR
	Supplementary Table 7: MVMR estimates additionally accounting for BMI, using lipids data from GLGC-2021
		OR (95% CI)	P-value
	CRC
	LDL	1.12 (1.05-1.21)	0.001
	HDL	0.99 (0.92-1.07)	0.8
	Triglycerides	0.96 (0.88-1.04)	0.3
	BMI	1.14 (1.05-1.24)	0.002
	Colon
	LDL	1.15 (1.06-1.24)	0.0005
	HDL	0.97 (0.90-1.06)	0.52
	Triglycerides	0.95 (0.86-1.04)	0.27
	BMI	1.16 (1.06-1.27)	0.002
	Proximal colon
	LDL	1.08 (0.98-1.19)	0.11
	HDL	0.96 (0.87-1.06)	0.42
	Triglycerides	0.96 (0.86-1.08)	0.51
	BMI	1.20 (1.07-1.34)	0.002
	Distal colon
	LDL	1.21 (1.10-1.34)	0.0001
	HDL	1.02 (0.92-1.13)	0.7
	Triglycerides	0.94 (0.83-1.07)	0.35
	BMI	1.11 (0.99-1.25)	0.07
	Rectal
	LDL	1.10 (0.99-1.21)	0.06
	HDL	1.03 (0.93-1.14)	0.57
	Triglycerides	0.92 (0.82-1.04)	0.17
	BMI	1.12 (1.00-1.26)	0.05
	Early-onset CRC
	LDL	1.12 (0.99-1.28)	0.08
	HDL	1.00 (0.87-1.15)	0.99
	Triglycerides	1.07 (0.91-1.26)	0.39
	BMI	1.31 (1.12-1.53)	0.0007
	Odds ratios were obtained from multivariable IVW models that included the genetic associations of LDL-C, HDL-C, triglycerides and BMI in the same model. The BMI GWAS by Yengo et al. (2018) was used.

## Sheet: Table S8. GLGC2021_T2D_MVMR
	Supplementary Table 8: MVMR estimates additionally accounting for diabetes, using lipids data from GLGC-2021
		OR (95% CI)	P-value
	CRC
	LDL	1.09 (1.02-1.17)	0.009
	HDL	0.96 (0.89-1.04)	0.34
	Triglycerides	0.93 (0.85-1.02)	0.14
	Diabetes	1.03 (0.99-1.07)	0.2
	Colon
	LDL	1.11 (1.04-1.2)	0.003
	HDL	0.96 (0.88-1.05)	0.39
	Triglycerides	0.94 (0.85-1.03)	0.18
	Diabetes	1.02 (0.98-1.07)	0.3
	Proximal colon
	LDL	1.06 (0.98-1.16)	0.15
	HDL	0.94 (0.85-1.04)	0.26
	Triglycerides	0.93 (0.82-1.04)	0.19
	Diabetes	1.03 (0.98-1.08)	0.33
	Distal colon
	LDL	1.18 (1.08-1.29)	0.0002
	HDL	1.00 (0.9-1.11)	0.97
	Triglycerides	0.94 (0.84-1.06)	0.33
	Diabetes	1.02 (0.97-1.08)	0.43
	Rectal
	LDL	1.10 (1.00-1.20)	0.045
	HDL	0.97 (0.87-1.08)	0.58
	Triglycerides	0.90 (0.79-1.01)	0.07
	Diabetes	1.04 (0.98-1.09)	0.19
	Early-onset CRC
	LDL	1.09 (0.96-1.23)	0.17
	HDL	0.94 (0.81-1.09)	0.41
	Triglycerides	1.05 (0.89-1.24)	0.53
	Diabetes	1.05 (0.98-1.13)	0.14
	Odds ratios were obtained from multivariable IVW models that included the genetic associations of LDL-C, HDL-C, triglycerides and diabetes in the same model. The diabetes GWAS by Mahajan et al.(2022) was used.

## Sheet: Table S9. Lipids_UKB_MVMR
	Supplementary Table 9: MVMR estimates for the associations between lipids and the risk of colorectal cancer and its subsites, in sex-combined and sex-stratified analyses, using lipids data from UKB
		Both sexes				Female				Male
		OR (95% CI)	P-value	Conditional F-stats		OR (95% CI)	P-value	Conditional F-stats		OR (95% CI)	P-value	Conditional F-stats	P-het by sex
	CRC
	LDL	1.10 (1.02-1.19)	0.01	39.8		1.11 (1.03-1.19)	0.004	31.7		1.09 (1.00-1.18)	0.045	42.5	0.76
	HDL	0.96 (0.9-1.03)	0.26	67.5		1.01 (0.94-1.08)	0.85	63.7		0.97 (0.9-1.04)	0.38	58	0.44
	Triglycerides	0.96 (0.89-1.04)	0.33	57.5		0.99 (0.91-1.07)	0.71	59.5		0.97 (0.89-1.06)	0.5	75	0.81
	Lipoprotein A	1.03 (0.96-1.11)	0.38	58.4		1.05 (0.98-1.14)	0.17	50.1		0.98 (0.91-1.05)	0.5	52.1	0.14
	Colon
	LDL	1.11 (1.02-1.21)	0.01	39.8		1.12 (1.04-1.20)	0.003	31.7		1.10 (1.01-1.20)	0.03	42.5	0.8
	HDL	0.96 (0.89-1.04)	0.28	67.5		1.00 (0.94-1.08)	0.92	63.7		0.97 (0.90-1.05)	0.42	58	0.51
	Triglycerides	0.95 (0.87-1.03)	0.22	57.5		0.99 (0.91-1.07)	0.72	59.5		0.96 (0.88-1.05)	0.36	75	0.68
	Lipoprotein A	1.01 (0.93-1.1)	0.82	58.4		1.07 (0.99-1.16)	0.11	50.1		0.98 (0.91-1.05)	0.57	52.1	0.12
	Proximal colon
	LDL	1.05 (0.95-1.16)	0.31	39.8		1.07 (0.98-1.16)	0.14	31.7		1.04 (0.94-1.15)	0.42	42.5	0.71
	HDL	0.92 (0.84-1.01)	0.1	67.5		0.98 (0.9-1.06)	0.58	63.7		0.94 (0.86-1.03)	0.17	58	0.55
	Triglycerides	0.93 (0.84-1.03)	0.19	57.5		1.01 (0.92-1.12)	0.8	59.5		0.95 (0.86-1.05)	0.34	75	0.39
	Lipoprotein A	1.02 (0.93-1.13)	0.66	58.4		1.09 (0.99-1.2)	0.07	50.1		0.98 (0.9-1.06)	0.56	52.1	0.08
	Distal colon
	LDL	1.17 (1.05-1.30)	0.003	39.8		1.15 (1.05-1.26)	0.002	31.7		1.15 (1.03-1.28)	0.01	42.5	0.99
	HDL	1.00 (0.91-1.10)	0.99	67.5		1.04 (0.96-1.14)	0.33	63.7		1.02 (0.92-1.11)	0.75	58	0.66
	Triglycerides	0.98 (0.88-1.09)	0.73	57.5		0.98 (0.89-1.09)	0.72	59.5		0.99 (0.89-1.1)	0.8	75	0.95
	Lipoprotein A	1.02 (0.93-1.13)	0.65	58.4		1.07 (0.97-1.19)	0.16	50.1		1.01 (0.92-1.1)	0.91	52.1	0.34
	Rectal
	LDL	1.12 (1.01-1.24)	0.03	39.8		1.12 (1.02-1.23)	0.01	31.7		1.11 (0.99-1.25)	0.07	42.5	0.91
	HDL	1.01 (0.92-1.11)	0.87	67.5		1.04 (0.96-1.14)	0.34	63.7		1.01 (0.91-1.11)	0.89	58	0.61
	Triglycerides	0.95 (0.85-1.05)	0.28	57.5		0.95 (0.86-1.05)	0.27	59.5		0.96 (0.86-1.08)	0.51	75	0.82
	Lipoprotein A	1.06 (0.96-1.17)	0.22	58.4		1.04 (0.94-1.14)	0.47	50.1		0.97 (0.88-1.07)	0.54	52.1	0.35
	Early-onset CRC
	LDL	1.14 (0.99-1.31)	0.07	39.8		1.12 (0.99-1.26)	0.08	31.7		1.14 (0.99-1.33)	0.07	42.5	0.79
	HDL	0.90 (0.79-1.02)	0.11	67.5		0.96 (0.85-1.08)	0.48	63.7		0.90 (0.79-1.02)	0.11	58	0.48
	Triglycerides	1.06 (0.92-1.22)	0.41	57.5		1.06 (0.93-1.22)	0.38	59.5		1.05 (0.91-1.21)	0.52	75	0.9
	Lipoprotein A	1.02 (0.89-1.16)	0.8	58.4		1.05 (0.92-1.19)	0.48	50.1		0.94 (0.83-1.07)	0.35	52.1	0.24
	MVMR included the genetic associations of LDL-C, HDL-C, triglycerides, and lipoprotein A in the same model.
	ApoA, ApoB not included as they were very highly correlated with HDL-C (r=0.98) and LDL-C (r=0.98), respectively.

[truncated: 3 more sheets: Table S10.Lipids_UKB_UVMR, Table S11. Lipids_GLGC2013_MVMR, Table S12. Colocalization]
